# Supplementary material for: (E)-3-Methyl-5-(4-methyl­phen­oxy)-1-phenyl-1H-pyrazole-4-carbaldehyde O-[(2-chloro-1,3-thia­zol-5-yl)meth­yl]oxime
Source: Acta Crystallogr Sect E Struct Rep Online. 2011 Feb 26;67(Pt 3):o727. doi: 10.1107/S1600536811006702 (PMC3052122; doi:10.1107/S1600536811006702)
Supplement: Supplementary file 1 [file e-67-0o727-sup1.cif]

##############################################################################
###                                                                        ###
###        Electronic paper (Acta Crystallographica Section E)             ###
###                                                                        ###
##############################################################################
#                                                                            #
# This CIF contains the data in a paper accepted for publication in Acta     #
# Crystallographica Section E. It conforms to the requirements of Notes      #
# for Authors for Section E, and has been peer reviewed under the auspices   #
# of the IUCr Commission on Journals.                                        #
#                                                                            #
# Full details of the Crystallographic Information File format               #
# are given in the paper "The Crystallographic Information File (CIF):       #
# a New Standard Archive File for Crystallography" by S. R. Hall, F. H.      #
# Allen and I. D. Brown [Acta Cryst. (1991), A47, 655-685].                  #
#                                                                            #
# The current version of the core CIF dictionary is obtainable from          #
# ftp://ftp.iucr.org/pub/cif_core.dic. The current version number is 2.4.    #
#                                                                            #
# Software is freely available for graphical display of the structure(s) in  #
# this CIF.  For information consult the CIF home page http://www.iucr.org/  #
# cif/home.html                                                              #
#                                                                            #
# This file may be used for bona fide research purposes within the           #
# scientific community so long as proper attribution is given to the journal # 
# article from which it was obtained.                                        #
#                                                                            #
##############################################################################
                                             
data_global
_audit_creation_method     'SHELXL-97'
_journal_date_recd_electronic     2011-02-13
_journal_date_accepted     2011-02-22
_journal_name_full     'Acta Crystallographica, Section E'
_journal_year     2011
_journal_volume     67
_journal_issue      3
_journal_page_first     o727
_journal_page_last     o727
_journal_paper_category     QO
_journal_coeditor_code     DS2094
_publ_contact_author_name     'Yu-Jun  Shi and Yong-Jun Shen '
_publ_contact_author_address
;
College of Chemistry and Chemical Engineering
Nantong University,
Nantong 226019
People's Republic of China
;
_publ_contact_author_email     'dh123@ntu.edu.cn'
_publ_contact_author_fax     ?
_publ_contact_author_phone     ?
_publ_section_title
;\
(<i>E</i>)-3-Methyl-5-(4-methylphenoxy)-1-phenyl-1<i>H</i>-pyrazole-4-\
carbaldehyde <i>O</i>-[(2-chloro-1,3-thiazol-5-yl)methyl]oxime
;
loop_
    _publ_author_name
    _publ_author_footnote
    _publ_author_address
    'Dai, Hong' .
;
College of Chemistry and Chemical Engineering
Nantong University,
Nantong 226019
People's Republic of China
;
    'Zhang, Yu-Ting' .
;
College of Chemistry and Chemical Engineering
Nantong University,
Nantong 226019
People's Republic of China
;
    'Shi, Yu-Jun' .
;
College of Chemistry and Chemical Engineering
Nantong University,
Nantong 226019
People's Republic of China
;
    'Zhang, Wen-Wen' .
;
College of Chemistry and Chemical Engineering
Nantong University,
Nantong 226019
People's Republic of China
;
    'Shen, Yong-Jun' .
;
College of Chemistry and Chemical Engineering
Nantong University,
Nantong 226019
People's Republic of China
;
data_I
_chemical_name_systematic
;
(<i>E</i>)-3-Methyl-5-(4-methylphenoxy)-1-phenyl-1<i>H</i>-pyrazole-4-
carbaldehyde <i>O</i>-[(2-chloro-1,3-thiazol-5-yl)methyl]oxime
;
_chemical_name_common     ?
_chemical_formula_moiety     'C22 H19 Cl N4 O2 S'
_chemical_formula_sum     'C22 H19 Cl N4 O2 S'
_chemical_formula_iupac     'C22 H19 Cl N4 O2 S'
_chemical_formula_weight     438.92
_chemical_melting_point     ?
_symmetry_cell_setting     triclinic
_symmetry_space_group_name_H-M     'P -1'
_symmetry_space_group_name_Hall     '-P 1'
loop_
    _symmetry_equiv_pos_as_xyz
    'x, y, z'
    '-x, -y, -z'
_cell_length_a     8.114(3)
_cell_length_b     11.452(4)
_cell_length_c     12.494(4)
_cell_angle_alpha     102.700(6)
_cell_angle_beta     107.885(6)
_cell_angle_gamma     93.634(7)
_cell_volume     1067.1(6)
_cell_formula_units_Z     2
_cell_measurement_reflns_used     1218
_cell_measurement_theta_min     2.67
_cell_measurement_theta_max     22.27
_cell_measurement_temperature     294(2)
_exptl_crystal_description     Triclinic
_exptl_crystal_colour     Colourless
_exptl_crystal_size_max     0.20
_exptl_crystal_size_mid     0.18
_exptl_crystal_size_min     0.10
_exptl_crystal_density_diffrn     1.366
_exptl_crystal_density_meas     ?
_exptl_crystal_density_method     'not measured'
_exptl_crystal_F_000     456
_exptl_absorpt_coefficient_mu     0.303
_exptl_absorpt_correction_type     multi-scan
_exptl_absorpt_process_details     '(SADABS; Sheldrick, 1996)'
_exptl_absorpt_correction_T_min     0.938
_exptl_absorpt_correction_T_max     0.9683
_exptl_special_details
;
;
_diffrn_ambient_temperature     294(2)
_diffrn_radiation_type     MoK\a
_diffrn_radiation_wavelength     0.71073
_diffrn_radiation_source     'fine-focus sealed tube'
_diffrn_radiation_monochromator     graphite
_diffrn_measurement_device_type     'Bruker SMART CCD area-detector'
_diffrn_measurement_method     '\f and \w'
_diffrn_detector_area_resol_mean     ?
_diffrn_reflns_number     5562
_diffrn_reflns_av_R_equivalents     0.0294
_diffrn_reflns_av_sigmaI/netI     0.0743
_diffrn_reflns_theta_min     1.77
_diffrn_reflns_theta_max     25.02
_diffrn_reflns_theta_full     25.02
_diffrn_measured_fraction_theta_max     0.995
_diffrn_measured_fraction_theta_full     0.995
_diffrn_reflns_limit_h_min     -9
_diffrn_reflns_limit_h_max     9
_diffrn_reflns_limit_k_min     -10
_diffrn_reflns_limit_k_max     13
_diffrn_reflns_limit_l_min     -14
_diffrn_reflns_limit_l_max     14
_diffrn_standards_number     .
_diffrn_standards_interval_count     .
_diffrn_standards_interval_time     .
_diffrn_standards_decay_%     .
_refine_special_details
;
Refinement of <i>F</i>^2^ against ALL reflections. The weighted <i>R</i>-factor
<i>wR</i> and goodness of fit <i>S</i> are based on <i>F</i>^2^, conventional
<i>R</i>-factors <i>R</i> are based on <i>F</i>, with <i>F</i> set to zero for
negative <i>F</i>^2^. The threshold expression of <i>F</i>^2^ >
\s(<i>F</i>^2^) is used only for calculating <i>R</i>-factors(gt) <i>etc</i>.
and is not relevant to the choice of reflections for refinement.
<i>R</i>-factors based on <i>F</i>^2^ are statistically about twice as large
as those based on <i>F</i>, and <i>R</i>- factors based on ALL data will be
even larger.
;
_reflns_number_total     3755
_reflns_number_gt     2030
_reflns_threshold_expression     I>2\s(I)
_refine_ls_structure_factor_coef     Fsqd
_refine_ls_matrix_type     full
_refine_ls_R_factor_all     0.1135
_refine_ls_R_factor_gt     0.0490
_refine_ls_wR_factor_gt     0.0990
_refine_ls_wR_factor_ref     0.1240
_refine_ls_goodness_of_fit_ref     0.996
_refine_ls_restrained_S_all     0.996
_refine_ls_number_reflns     3755
_refine_ls_number_parameters     273
_refine_ls_number_restraints     0
_refine_ls_hydrogen_treatment     constr
_refine_ls_weighting_scheme     calc
_refine_ls_weighting_details
         'calc w=1/[\s^2^(Fo^2^)+(0.0490P)^2^+0.1132P] where P=(Fo^2^+2Fc^2^)/3'
_atom_sites_solution_hydrogens     geom
_atom_sites_solution_primary     direct
_atom_sites_solution_secondary     difmap
_refine_ls_shift/su_max     0.001
_refine_ls_shift/su_mean     0.000
_refine_diff_density_max     0.168
_refine_diff_density_min     -0.192
_refine_ls_extinction_method     none
_refine_ls_extinction_coef     ?
loop_
    _atom_type_symbol
    _atom_type_description
    _atom_type_scat_dispersion_real
    _atom_type_scat_dispersion_imag
    _atom_type_scat_source
    'C' 'C' 0.0033 0.0016
                         'International Tables Vol C Tables 4.2.6.8 and 6.1.1.4'
    'H' 'H' 0.0000 0.0000
                         'International Tables Vol C Tables 4.2.6.8 and 6.1.1.4'
    'N' 'N' 0.0061 0.0033
                         'International Tables Vol C Tables 4.2.6.8 and 6.1.1.4'
    'O' 'O' 0.0106 0.0060
                         'International Tables Vol C Tables 4.2.6.8 and 6.1.1.4'
    'S' 'S' 0.1246 0.1234
                         'International Tables Vol C Tables 4.2.6.8 and 6.1.1.4'
    'Cl' 'Cl' 0.1484 0.1585
                         'International Tables Vol C Tables 4.2.6.8 and 6.1.1.4'
_computing_data_collection     'SMART (Bruker, 2000)'
_computing_cell_refinement     'SAINT (Bruker, 2000)'
_computing_data_reduction     'SAINT (Bruker, 2000)'
_computing_structure_solution     'SHELXS97 (Sheldrick, 2008)'
_computing_structure_refinement     'SHELXL97 (Sheldrick, 2008)'
_computing_molecular_graphics     'SHELXTL (Sheldrick, 2008)'
_computing_publication_material     'SHELXTL (Sheldrick, 2008)'
loop_
    _atom_site_type_symbol
    _atom_site_label
    _atom_site_fract_x
    _atom_site_fract_y
    _atom_site_fract_z
    _atom_site_U_iso_or_equiv
    _atom_site_adp_type
    _atom_site_calc_flag
    _atom_site_refinement_flags
    _atom_site_occupancy
    _atom_site_disorder_assembly
    _atom_site_disorder_group
    S S1 0.45270(11) 0.85178(9) 0.33662(8) 0.0647(3) Uani d . 1 . .
    Cl Cl1 0.61728(16) 0.68418(11) 0.47383(9) 0.0975(4) Uani d . 1 . .
    O O1 -0.0621(2) 0.84964(18) 0.10876(17) 0.0450(5) Uani d . 1 . .
    O O2 0.4577(3) 1.0355(2) 0.16837(17) 0.0530(6) Uani d . 1 . .
    N N1 -0.2014(3) 0.7626(2) -0.0923(2) 0.0434(7) Uani d . 1 . .
    N N2 -0.1696(3) 0.7554(2) -0.1953(2) 0.0510(7) Uani d . 1 . .
    N N3 0.2917(3) 0.9627(2) 0.1279(2) 0.0479(7) Uani d . 1 . .
    N N4 0.7640(4) 0.8986(3) 0.4813(2) 0.0660(9) Uani d . 1 . .
    C C1 -0.3633(4) 0.7038(3) -0.0939(3) 0.0471(8) Uani d . 1 . .
    C C2 -0.4206(4) 0.7326(3) 0.0001(3) 0.0636(10) Uani d . 1 . .
    H H2 -0.3572 0.7937 0.0653 0.076 Uiso calc R 1 . .
    C C3 -0.5742(5) 0.6692(4) -0.0040(4) 0.0768(12) Uani d . 1 . .
    H H3 -0.6126 0.6870 0.0599 0.092 Uiso calc R 1 . .
    C C4 -0.6702(5) 0.5811(4) -0.0999(5) 0.0914(14) Uani d . 1 . .
    H H4 -0.7723 0.5384 -0.1009 0.110 Uiso calc R 1 . .
    C C5 -0.6157(5) 0.5561(4) -0.1939(4) 0.0941(14) Uani d . 1 . .
    H H5 -0.6828 0.4975 -0.2602 0.113 Uiso calc R 1 . .
    C C6 -0.4610(5) 0.6171(4) -0.1921(3) 0.0719(11) Uani d . 1 . .
    H H6 -0.4240 0.5994 -0.2566 0.086 Uiso calc R 1 . .
    C C7 0.0690(4) 0.8267(4) -0.2568(3) 0.0676(11) Uani d . 1 . .
    H H7A 0.1699 0.7855 -0.2474 0.101 Uiso calc R 1 . .
    H H7B 0.1031 0.9108 -0.2490 0.101 Uiso calc R 1 . .
    H H7C -0.0152 0.7919 -0.3324 0.101 Uiso calc R 1 . .
    C C8 -0.0104(4) 0.8142(3) -0.1657(3) 0.0465(8) Uani d . 1 . .
    C C9 0.0656(4) 0.8599(3) -0.0440(2) 0.0400(8) Uani d . 1 . .
    C C10 -0.0610(4) 0.8238(3) -0.0019(3) 0.0395(8) Uani d . 1 . .
    C C11 -0.0066(4) 0.7658(3) 0.1735(2) 0.0408(8) Uani d . 1 . .
    C C12 -0.0280(4) 0.7901(3) 0.2804(3) 0.0541(9) Uani d . 1 . .
    H H12 -0.0762 0.8582 0.3055 0.065 Uiso calc R 1 . .
    C C13 0.0232(4) 0.7116(3) 0.3504(3) 0.0591(10) Uani d . 1 . .
    H H13 0.0085 0.7278 0.4230 0.071 Uiso calc R 1 . .
    C C14 0.0945(4) 0.6111(3) 0.3161(3) 0.0531(9) Uani d . 1 . .
    C C15 0.1125(4) 0.5889(3) 0.2072(3) 0.0550(9) Uani d . 1 . .
    H H15 0.1606 0.5209 0.1819 0.066 Uiso calc R 1 . .
    C C16 0.0612(4) 0.6647(3) 0.1352(3) 0.0449(8) Uani d . 1 . .
    H H16 0.0725 0.6474 0.0617 0.054 Uiso calc R 1 . .
    C C17 0.1474(5) 0.5256(4) 0.3933(3) 0.0871(13) Uani d . 1 . .
    H H17A 0.2202 0.5707 0.4695 0.131 Uiso calc R 1 . .
    H H17B 0.2110 0.4678 0.3609 0.131 Uiso calc R 1 . .
    H H17C 0.0447 0.4841 0.3984 0.131 Uiso calc R 1 . .
    C C18 0.2345(4) 0.9303(3) 0.0182(3) 0.0437(8) Uani d . 1 . .
    H H18 0.3035 0.9525 -0.0233 0.052 Uiso calc R 1 . .
    C C19 0.5031(4) 1.0792(3) 0.2911(3) 0.0565(9) Uani d . 1 . .
    H H19A 0.4004 1.1029 0.3096 0.068 Uiso calc R 1 . .
    H H19B 0.5904 1.1505 0.3175 0.068 Uiso calc R 1 . .
    C C20 0.5727(4) 0.9879(3) 0.3541(3) 0.0468(8) Uani d . 1 . .
    C C21 0.7309(4) 0.9944(4) 0.4334(3) 0.0606(10) Uani d . 1 . .
    H H21 0.8149 1.0620 0.4548 0.073 Uiso calc R 1 . .
    C C22 0.6282(5) 0.8196(4) 0.4373(3) 0.0581(10) Uani d . 1 . .
loop_
    _atom_site_aniso_label
    _atom_site_aniso_U_11
    _atom_site_aniso_U_22
    _atom_site_aniso_U_33
    _atom_site_aniso_U_12
    _atom_site_aniso_U_13
    _atom_site_aniso_U_23
    S1 0.0518(6) 0.0703(7) 0.0665(6) -0.0003(5) 0.0059(5) 0.0280(5)
    Cl1 0.1287(10) 0.0848(9) 0.0856(8) 0.0232(7) 0.0255(7) 0.0467(7)
    O1 0.0519(13) 0.0432(14) 0.0441(13) 0.0105(11) 0.0182(11) 0.0148(11)
    O2 0.0445(13) 0.0612(16) 0.0491(14) -0.0041(11) 0.0079(11) 0.0191(12)
    N1 0.0359(15) 0.0482(18) 0.0457(16) 0.0056(13) 0.0095(13) 0.0168(14)
    N2 0.0474(17) 0.062(2) 0.0428(16) 0.0036(15) 0.0121(14) 0.0170(14)
    N3 0.0375(15) 0.0513(18) 0.0510(18) -0.0010(13) 0.0074(13) 0.0170(14)
    N4 0.062(2) 0.077(2) 0.0519(19) 0.0171(19) 0.0049(16) 0.0184(18)
    C1 0.0368(18) 0.041(2) 0.065(2) 0.0078(16) 0.0136(18) 0.0205(18)
    C2 0.049(2) 0.073(3) 0.073(3) 0.005(2) 0.026(2) 0.019(2)
    C3 0.059(3) 0.084(3) 0.099(3) 0.009(2) 0.042(2) 0.025(3)
    C4 0.058(3) 0.072(3) 0.150(5) -0.003(2) 0.051(3) 0.020(3)
    C5 0.057(3) 0.080(3) 0.118(4) -0.016(2) 0.025(3) -0.017(3)
    C6 0.049(2) 0.070(3) 0.084(3) -0.002(2) 0.022(2) -0.002(2)
    C7 0.069(2) 0.089(3) 0.050(2) -0.001(2) 0.0227(19) 0.027(2)
    C8 0.0408(19) 0.053(2) 0.048(2) 0.0056(17) 0.0118(16) 0.0210(17)
    C9 0.0383(18) 0.043(2) 0.0402(19) 0.0085(15) 0.0097(15) 0.0171(16)
    C10 0.0390(18) 0.039(2) 0.0418(19) 0.0092(15) 0.0118(16) 0.0146(16)
    C11 0.0399(17) 0.045(2) 0.0403(19) 0.0021(16) 0.0149(15) 0.0149(16)
    C12 0.067(2) 0.053(2) 0.050(2) 0.0139(19) 0.0300(18) 0.0120(18)
    C13 0.072(2) 0.064(3) 0.047(2) 0.004(2) 0.0266(19) 0.016(2)
    C14 0.060(2) 0.049(2) 0.058(2) 0.0042(19) 0.0227(19) 0.0241(19)
    C15 0.059(2) 0.049(2) 0.064(2) 0.0136(18) 0.0257(18) 0.0194(19)
    C16 0.0498(19) 0.044(2) 0.0461(19) 0.0081(17) 0.0217(16) 0.0128(17)
    C17 0.116(3) 0.080(3) 0.084(3) 0.021(3) 0.038(3) 0.050(3)
    C18 0.0398(18) 0.050(2) 0.049(2) 0.0083(16) 0.0161(17) 0.0251(17)
    C19 0.053(2) 0.057(2) 0.050(2) 0.0042(18) 0.0068(17) 0.0090(19)
    C20 0.0438(19) 0.054(2) 0.0397(18) 0.0060(17) 0.0121(16) 0.0077(17)
    C21 0.054(2) 0.065(3) 0.051(2) 0.0035(19) 0.0053(18) 0.011(2)
    C22 0.069(2) 0.064(3) 0.047(2) 0.018(2) 0.0207(19) 0.020(2)
_geom_special_details
;
All e.s.d.'s (except the e.s.d. in the dihedral angle between two l.s. planes)
are estimated using the full covariance matrix. The cell e.s.d.'s are taken
into account individually in the estimation of e.s.d.'s in distances, angles
and torsion angles; correlations between e.s.d.'s in cell parameters are only
used when they are defined by crystal symmetry. An approximate (isotropic)
treatment of cell e.s.d.'s is used for estimating e.s.d.'s involving l.s.
planes.
;
loop_
    _geom_bond_atom_site_label_1
    _geom_bond_atom_site_label_2
    _geom_bond_site_symmetry_2
    _geom_bond_distance
    _geom_bond_publ_flag
    S1 C22 . 1.708(4) ?
    S1 C20 . 1.718(3) ?
    Cl1 C22 . 1.714(4) ?
    O1 C10 . 1.352(3) ?
    O1 C11 . 1.397(3) ?
    O2 N3 . 1.421(3) ?
    O2 C19 . 1.424(3) ?
    N1 C10 . 1.351(3) ?
    N1 N2 . 1.375(3) ?
    N1 C1 . 1.430(4) ?
    N2 C8 . 1.321(4) ?
    N3 C18 . 1.264(4) ?
    N4 C22 . 1.272(4) ?
    N4 C21 . 1.365(4) ?
    C1 C2 . 1.374(4) ?
    C1 C6 . 1.374(5) ?
    C2 C3 . 1.383(5) ?
    C2 H2 . 0.9300 ?
    C3 C4 . 1.362(6) ?
    C3 H3 . 0.9300 ?
    C4 C5 . 1.358(6) ?
    C4 H4 . 0.9300 ?
    C5 C6 . 1.388(5) ?
    C5 H5 . 0.9300 ?
    C6 H6 . 0.9300 ?
    C7 C8 . 1.497(4) ?
    C7 H7A . 0.9600 ?
    C7 H7B . 0.9600 ?
    C7 H7C . 0.9600 ?
    C8 C9 . 1.414(4) ?
    C9 C10 . 1.370(4) ?
    C9 C18 . 1.436(4) ?
    C11 C16 . 1.368(4) ?
    C11 C12 . 1.370(4) ?
    C12 C13 . 1.384(4) ?
    C12 H12 . 0.9300 ?
    C13 C14 . 1.365(5) ?
    C13 H13 . 0.9300 ?
    C14 C15 . 1.383(4) ?
    C14 C17 . 1.512(4) ?
    C15 C16 . 1.377(4) ?
    C15 H15 . 0.9300 ?
    C16 H16 . 0.9300 ?
    C17 H17A . 0.9600 ?
    C17 H17B . 0.9600 ?
    C17 H17C . 0.9600 ?
    C18 H18 . 0.9300 ?
    C19 C20 . 1.482(4) ?
    C19 H19A . 0.9700 ?
    C19 H19B . 0.9700 ?
    C20 C21 . 1.345(4) ?
    C21 H21 . 0.9300 ?
loop_
    _geom_angle_atom_site_label_1
    _geom_angle_atom_site_label_2
    _geom_angle_atom_site_label_3
    _geom_angle_site_symmetry_1
    _geom_angle_site_symmetry_3
    _geom_angle
    _geom_angle_publ_flag
    C22 S1 C20 . . 88.36(18) ?
    C10 O1 C11 . . 117.5(2) ?
    N3 O2 C19 . . 107.2(2) ?
    C10 N1 N2 . . 110.3(2) ?
    C10 N1 C1 . . 130.4(3) ?
    N2 N1 C1 . . 119.3(3) ?
    C8 N2 N1 . . 105.2(2) ?
    C18 N3 O2 . . 110.9(2) ?
    C22 N4 C21 . . 108.2(3) ?
    C2 C1 C6 . . 120.4(3) ?
    C2 C1 N1 . . 121.3(3) ?
    C6 C1 N1 . . 118.3(3) ?
    C1 C2 C3 . . 118.9(4) ?
    C1 C2 H2 . . 120.6 ?
    C3 C2 H2 . . 120.6 ?
    C4 C3 C2 . . 121.2(4) ?
    C4 C3 H3 . . 119.4 ?
    C2 C3 H3 . . 119.4 ?
    C5 C4 C3 . . 119.5(4) ?
    C5 C4 H4 . . 120.3 ?
    C3 C4 H4 . . 120.3 ?
    C4 C5 C6 . . 120.7(4) ?
    C4 C5 H5 . . 119.6 ?
    C6 C5 H5 . . 119.6 ?
    C1 C6 C5 . . 119.2(4) ?
    C1 C6 H6 . . 120.4 ?
    C5 C6 H6 . . 120.4 ?
    C8 C7 H7A . . 109.5 ?
    C8 C7 H7B . . 109.5 ?
    H7A C7 H7B . . 109.5 ?
    C8 C7 H7C . . 109.5 ?
    H7A C7 H7C . . 109.5 ?
    H7B C7 H7C . . 109.5 ?
    N2 C8 C9 . . 112.1(3) ?
    N2 C8 C7 . . 120.5(3) ?
    C9 C8 C7 . . 127.4(3) ?
    C10 C9 C8 . . 103.7(3) ?
    C10 C9 C18 . . 129.1(3) ?
    C8 C9 C18 . . 127.2(3) ?
    N1 C10 O1 . . 122.1(3) ?
    N1 C10 C9 . . 108.8(3) ?
    O1 C10 C9 . . 128.9(3) ?
    C16 C11 C12 . . 120.9(3) ?
    C16 C11 O1 . . 124.2(3) ?
    C12 C11 O1 . . 114.9(3) ?
    C11 C12 C13 . . 118.9(3) ?
    C11 C12 H12 . . 120.6 ?
    C13 C12 H12 . . 120.6 ?
    C14 C13 C12 . . 121.9(3) ?
    C14 C13 H13 . . 119.0 ?
    C12 C13 H13 . . 119.0 ?
    C13 C14 C15 . . 117.6(3) ?
    C13 C14 C17 . . 121.1(3) ?
    C15 C14 C17 . . 121.3(3) ?
    C16 C15 C14 . . 121.8(3) ?
    C16 C15 H15 . . 119.1 ?
    C14 C15 H15 . . 119.1 ?
    C11 C16 C15 . . 118.9(3) ?
    C11 C16 H16 . . 120.5 ?
    C15 C16 H16 . . 120.5 ?
    C14 C17 H17A . . 109.5 ?
    C14 C17 H17B . . 109.5 ?
    H17A C17 H17B . . 109.5 ?
    C14 C17 H17C . . 109.5 ?
    H17A C17 H17C . . 109.5 ?
    H17B C17 H17C . . 109.5 ?
    N3 C18 C9 . . 121.6(3) ?
    N3 C18 H18 . . 119.2 ?
    C9 C18 H18 . . 119.2 ?
    O2 C19 C20 . . 112.5(3) ?
    O2 C19 H19A . . 109.1 ?
    C20 C19 H19A . . 109.1 ?
    O2 C19 H19B . . 109.1 ?
    C20 C19 H19B . . 109.1 ?
    H19A C19 H19B . . 107.8 ?
    C21 C20 C19 . . 128.5(3) ?
    C21 C20 S1 . . 108.3(3) ?
    C19 C20 S1 . . 123.1(2) ?
    C20 C21 N4 . . 117.8(3) ?
    C20 C21 H21 . . 121.1 ?
    N4 C21 H21 . . 121.1 ?
    N4 C22 S1 . . 117.4(3) ?
    N4 C22 Cl1 . . 122.8(3) ?
    S1 C22 Cl1 . . 119.9(2) ?
loop_
    _geom_torsion_atom_site_label_1
    _geom_torsion_atom_site_label_2
    _geom_torsion_atom_site_label_3
    _geom_torsion_atom_site_label_4
    _geom_torsion_site_symmetry_1
    _geom_torsion_site_symmetry_2
    _geom_torsion_site_symmetry_3
    _geom_torsion_site_symmetry_4
    _geom_torsion
    _geom_torsion_publ_flag
    C10 N1 N2 C8 . . . . -0.8(3) ?
    C1 N1 N2 C8 . . . . -178.1(2) ?
    C19 O2 N3 C18 . . . . 173.5(3) ?
    C10 N1 C1 C2 . . . . 20.1(5) ?
    N2 N1 C1 C2 . . . . -163.2(3) ?
    C10 N1 C1 C6 . . . . -159.8(3) ?
    N2 N1 C1 C6 . . . . 16.9(4) ?
    C6 C1 C2 C3 . . . . 2.8(5) ?
    N1 C1 C2 C3 . . . . -177.1(3) ?
    C1 C2 C3 C4 . . . . -1.3(6) ?
    C2 C3 C4 C5 . . . . -1.0(7) ?
    C3 C4 C5 C6 . . . . 1.8(7) ?
    C2 C1 C6 C5 . . . . -2.0(5) ?
    N1 C1 C6 C5 . . . . 177.9(3) ?
    C4 C5 C6 C1 . . . . -0.3(6) ?
    N1 N2 C8 C9 . . . . 0.4(3) ?
    N1 N2 C8 C7 . . . . -179.3(3) ?
    N2 C8 C9 C10 . . . . 0.0(3) ?
    C7 C8 C9 C10 . . . . 179.7(3) ?
    N2 C8 C9 C18 . . . . -178.4(3) ?
    C7 C8 C9 C18 . . . . 1.3(5) ?
    N2 N1 C10 O1 . . . . 176.1(3) ?
    C1 N1 C10 O1 . . . . -7.0(5) ?
    N2 N1 C10 C9 . . . . 0.8(3) ?
    C1 N1 C10 C9 . . . . 177.8(3) ?
    C11 O1 C10 N1 . . . . 90.5(3) ?
    C11 O1 C10 C9 . . . . -95.2(4) ?
    C8 C9 C10 N1 . . . . -0.5(3) ?
    C18 C9 C10 N1 . . . . 177.9(3) ?
    C8 C9 C10 O1 . . . . -175.4(3) ?
    C18 C9 C10 O1 . . . . 3.0(5) ?
    C10 O1 C11 C16 . . . . 5.4(4) ?
    C10 O1 C11 C12 . . . . -173.3(3) ?
    C16 C11 C12 C13 . . . . 1.2(5) ?
    O1 C11 C12 C13 . . . . 179.9(3) ?
    C11 C12 C13 C14 . . . . 0.1(5) ?
    C12 C13 C14 C15 . . . . -0.8(5) ?
    C12 C13 C14 C17 . . . . -179.2(3) ?
    C13 C14 C15 C16 . . . . 0.1(5) ?
    C17 C14 C15 C16 . . . . 178.6(3) ?
    C12 C11 C16 C15 . . . . -1.8(4) ?
    O1 C11 C16 C15 . . . . 179.6(3) ?
    C14 C15 C16 C11 . . . . 1.1(5) ?
    O2 N3 C18 C9 . . . . -177.5(2) ?
    C10 C9 C18 N3 . . . . 4.6(5) ?
    C8 C9 C18 N3 . . . . -177.4(3) ?
    N3 O2 C19 C20 . . . . 79.6(3) ?
    O2 C19 C20 C21 . . . . 119.4(3) ?
    O2 C19 C20 S1 . . . . -62.1(3) ?
    C22 S1 C20 C21 . . . . 0.0(2) ?
    C22 S1 C20 C19 . . . . -178.9(3) ?
    C19 C20 C21 N4 . . . . 178.9(3) ?
    S1 C20 C21 N4 . . . . 0.1(4) ?
    C22 N4 C21 C20 . . . . -0.2(4) ?
    C21 N4 C22 S1 . . . . 0.1(4) ?
    C21 N4 C22 Cl1 . . . . 179.3(2) ?
    C20 S1 C22 N4 . . . . -0.1(3) ?
    C20 S1 C22 Cl1 . . . . -179.3(2) ?
