# Supplementary material for: (E)-3-Methyl-5-(4-methyl­phen­oxy)-1-phenyl-1H-pyrazole-4-carbaldehyde O-[(2-chloro-1,3-thia­zol-5-yl)meth­yl]oxime
Source: Acta Crystallogr Sect E Struct Rep Online. 2011 Feb 26;67(Pt 3):o727. doi: 10.1107/S1600536811006702 (PMC3052122; doi:10.1107/S1600536811006702)
Supplement: Supplementary file 2 [file e-67-0o727-Isup2.hkl]

# 
# h,k,l, Fc-squared, Fo-squared, sigma(Fo-squared) and status flag 
# 
data_I
_shelx_title ' 071105A in P-1' 
_shelx_refln_list_code          4 
_shelx_F_calc_maximum      137.17 
_exptl_crystal_F_000       456.00 
_reflns_d_resolution_high  0.8403 
 
loop_ 
 _symmetry_equiv_pos_as_xyz 
 'x, y, z' 
 '-x, -y, -z' 
 
_cell_length_a     8.1135 
_cell_length_b    11.4517 
_cell_length_c    12.4936 
_cell_angle_alpha 102.700 
_cell_angle_beta  107.885 
_cell_angle_gamma  93.634 
 
_shelx_F_squared_multiplier     1.000 
 
loop_ 
 _refln_index_h 
 _refln_index_k 
 _refln_index_l 
 _refln_F_squared_calc 
 _refln_F_squared_meas 
 _refln_F_squared_sigma 
 _refln_observed_status 
   1   0   0      119.48      111.05      3.74 o 
   2   0   0     5937.00     6208.70    180.89 o 
   3   0   0      200.73      216.43      4.76 o 
   4   0   0       43.68       48.40      3.89 o 
   5   0   0      148.01      143.70      8.10 o 
   6   0   0      110.50       98.54     11.76 o 
   7   0   0        1.09       -0.85      8.95 o 
   8   0   0       39.43       40.55     11.45 o 
   9   0   0        3.28        5.59     11.76 o 
  -9   1   0        1.20       10.98     11.87 o 
  -8   1   0        0.14        0.09      9.19 o 
  -7   1   0        3.68       -0.63      8.30 o 
  -6   1   0      143.43      142.00      7.81 o 
  -5   1   0      306.89      292.60      7.00 o 
  -4   1   0     1100.87     1133.94     15.22 o 
  -3   1   0       81.97       75.88      2.96 o 
  -2   1   0      160.10      157.24      8.07 o 
  -1   1   0      309.16      306.41      8.00 o 
   0   1   0     2256.93     2365.60     46.01 o 
   1   1   0     2407.78     2363.87     46.07 o 
   2   1   0     1054.72     1019.99     15.83 o 
   3   1   0       50.42       45.93      4.41 o 
   4   1   0     2075.09     2301.58     34.63 o 
   5   1   0       42.47       46.53      5.46 o 
   6   1   0      594.45      586.29     23.67 o 
   7   1   0        7.73       12.54      8.67 o 
   8   1   0       59.18       47.31     12.15 o 
  -9   2   0        2.08       -9.65     11.85 o 
  -8   2   0       30.44       48.92     12.34 o 
  -7   2   0        0.26       -1.67      7.78 o 
  -6   2   0       23.76       19.21      8.13 o 
  -5   2   0      868.14      880.23     13.74 o 
  -4   2   0     1136.39     1130.58     15.53 o 
  -3   2   0      530.65      513.68      8.28 o 
  -2   2   0       35.59       37.97      2.28 o 
  -1   2   0      958.71      937.65     14.18 o 
   0   2   0     2194.88     2235.40     44.38 o 
   1   2   0     3387.07     3342.44     70.31 o 
   2   2   0     7217.76     7288.32     93.92 o 
   3   2   0      763.50      778.70     14.11 o 
   4   2   0      237.82      212.88      7.28 o 
   5   2   0      372.92      386.39     10.93 o 
   6   2   0      275.86      276.07     17.65 o 
   7   2   0       54.43       60.81     13.02 o 
   8   2   0        2.10        0.19     10.41 o 
  -9   3   0        1.50        1.96     12.56 o 
  -8   3   0       10.96        6.63     11.45 o 
  -7   3   0       25.09       17.82      8.32 o 
  -6   3   0       72.20       74.38     15.73 o 
  -5   3   0       90.10       97.24      5.22 o 
  -4   3   0      108.54       96.41      4.25 o 
  -3   3   0       88.56       97.32      3.79 o 
  -2   3   0      705.31      692.61     12.59 o 
  -1   3   0    15857.41    15664.86    289.70 o 
   0   3   0       35.81       42.72      6.94 o 
   1   3   0        0.01        1.60      2.66 o 
   2   3   0      412.67      401.43      9.06 o 
   3   3   0      267.93      223.71     13.07 o 
   4   3   0       40.21       44.83      4.66 o 
   5   3   0       68.69       75.54     10.97 o 
   6   3   0        3.95       -3.98      8.58 o 
   7   3   0       18.85       38.69     11.15 o 
   8   3   0        8.14       29.03     12.48 o 
  -9   4   0        0.16        1.72     11.82 o 
  -8   4   0        5.86       18.25     10.15 o 
  -7   4   0       34.54       31.44      7.34 o 
  -6   4   0       14.76       18.34      5.80 o 
  -5   4   0       52.34       59.58      4.78 o 
  -4   4   0      267.10      240.03      6.51 o 
  -3   4   0      599.27      622.28     20.62 o 
  -2   4   0     4014.77     3857.81     77.98 o 
  -1   4   0      349.66      335.12     12.35 o 
   0   4   0       25.53       33.27      8.23 o 
   1   4   0      113.65      143.29      6.34 o 
   2   4   0       11.70        6.23      3.22 o 
   3   4   0      160.68      166.45      6.78 o 
   4   4   0      347.51      312.55     12.04 o 
   5   4   0      476.06      442.81     20.38 o 
   6   4   0      250.51      229.44     17.21 o 
   7   4   0       97.46       70.74     14.37 o 
   8   4   0       59.22       84.45     16.97 o 
  -8   5   0       29.99       48.44     12.15 o 
  -7   5   0      198.00      193.01     10.75 o 
  -6   5   0       29.63       17.93      5.61 o 
  -5   5   0       32.95       36.76      5.52 o 
  -4   5   0      328.81      310.98      9.93 o 
  -3   5   0      330.76      321.43     14.15 o 
  -2   5   0      200.17      214.77     11.00 o 
  -1   5   0      294.49      277.49     12.58 o 
   0   5   0       83.49       91.67      9.59 o 
   1   5   0      467.46      464.77     22.41 o 
   2   5   0       31.39       47.52      7.55 o 
   3   5   0      147.71      138.08     11.68 o 
   4   5   0      643.41      601.78     25.65 o 
   5   5   0      315.81      326.41     19.34 o 
   6   5   0       49.43       55.94     13.50 o 
   7   5   0        9.93       11.24     12.50 o 
  -8   6   0       41.80       47.64     12.15 o 
  -7   6   0      110.43       95.75     15.48 o 
  -6   6   0      188.58      217.59     10.26 o 
  -5   6   0       80.40      107.45      8.06 o 
  -4   6   0      408.46      407.30     11.93 o 
  -3   6   0      860.06      822.72     25.86 o 
  -2   6   0      909.08      869.97     26.45 o 
  -1   6   0      193.19      175.54     12.17 o 
   0   6   0      454.70      412.28     13.93 o 
   1   6   0       10.76       17.60      4.60 o 
   2   6   0      558.30      509.61     16.98 o 
   3   6   0        0.79       -1.62      4.45 o 
   4   6   0       86.83       88.89     12.47 o 
   5   6   0      140.62      168.86     16.87 o 
   6   6   0       33.50        9.78     11.19 o 
   7   6   0       37.96       53.55     14.37 o 
  -8   7   0       35.95       30.61      9.62 o 
  -7   7   0        8.41        5.00      7.86 o 
  -6   7   0       14.41        5.25      8.24 o 
  -5   7   0       59.14       73.15     12.50 o 
  -4   7   0        0.35       -3.83      7.72 o 
  -3   7   0      524.28      515.29     21.63 o 
  -2   7   0        2.02       11.43      7.98 o 
  -1   7   0      294.37      268.16     15.41 o 
   0   7   0      330.76      341.22     11.29 o 
   1   7   0       63.35       62.74     17.40 o 
   2   7   0      272.43      268.28     10.52 o 
   3   7   0       32.78       40.18      6.74 o 
   4   7   0      209.47      187.68     14.95 o 
   5   7   0        0.00        1.74     10.10 o 
   6   7   0       39.38       55.25     13.61 o 
   7   7   0        7.84       22.08     14.45 o 
  -8   8   0       14.35        2.32     17.53 o 
  -7   8   0        7.01        0.78      7.10 o 
  -6   8   0        4.03      -10.54     10.61 o 
  -5   8   0       12.02        3.32      9.98 o 
  -4   8   0       30.54       45.05     12.91 o 
  -3   8   0      100.33       80.39     13.13 o 
  -2   8   0       18.17       29.64      9.67 o 
  -1   8   0        0.43       -4.17      8.08 o 
   0   8   0       40.01       45.70      6.86 o 
   1   8   0       82.11       78.43      8.19 o 
   2   8   0        0.39       -3.51      5.95 o 
   3   8   0      262.18      207.50     19.77 o 
   4   8   0       20.99       21.43     10.22 o 
   5   8   0        0.08        4.46     11.98 o 
   6   8   0       19.21       16.41     12.84 o 
  -7   9   0        3.76       -0.11     15.13 o 
  -6   9   0        0.68        0.35     12.50 o 
  -5   9   0       51.92       39.95     13.15 o 
  -4   9   0        9.37        3.20     10.37 o 
  -3   9   0       12.59       20.99     12.00 o 
  -2   9   0        7.14        8.74     10.00 o 
  -1   9   0        6.04        0.85      5.35 o 
   0   9   0       25.75       27.25      7.09 o 
   1   9   0        0.79       -2.53      6.19 o 
   2   9   0      211.37      206.52     10.97 o 
   3   9   0       36.74       49.22     12.02 o 
   4   9   0        2.85       -9.84      9.06 o 
   5   9   0       36.15       41.71     14.00 o 
  -6  10   0        5.11      -19.38     14.00 o 
  -5  10   0        0.28        3.13     13.82 o 
  -4  10   0       98.62       88.89     16.67 o 
  -3  10   0        7.92        6.89     10.22 o 
  -2  10   0        7.66       12.78     11.19 o 
  -1  10   0        3.92       -8.36      5.57 o 
   0  10   0       13.83       11.75      6.87 o 
   1  10   0        0.45       -9.76      6.77 o 
   2  10   0       27.03       51.91     17.87 o 
   3  10   0       59.48       95.21     15.37 o 
   4  10   0        4.40       -9.71     10.63 o 
   5  10   0        0.01        2.04     13.54 o 
  -6  11   0        0.14      -10.21     17.69 o 
  -5  11   0       25.25        6.28     14.28 o 
  -4  11   0        0.26      -16.56     11.85 o 
  -3  11   0       11.67        5.67     13.23 o 
  -2  11   0      105.04       96.77     10.56 o 
  -1  11   0        8.23        7.73      7.41 o 
   0  11   0       54.59       46.97      9.40 o 
   1  11   0        3.49       -0.78      7.47 o 
   2  11   0       35.63       26.43     11.02 o 
   3  11   0        5.15      -10.11     11.34 o 
   4  11   0       10.01       13.13     14.02 o 
  -5  12   0       18.98        3.67     16.13 o 
  -4  12   0        4.61        8.22     14.28 o 
  -3  12   0        0.17      -20.28     13.52 o 
  -2  12   0        0.98      -12.71      8.47 o 
  -1  12   0        7.56        6.37      9.54 o 
   0  12   0       19.54       19.15      9.29 o 
   1  12   0        0.03      -11.64      8.48 o 
   2  12   0        0.06       -8.48     12.63 o 
  -3  13   0        3.86      -14.36     14.87 o 
  -2  13   0        0.02      -23.26     15.50 o 
  -1  13   0        1.45      -20.92     13.95 o 
   0  13   0       29.77       22.03     10.68 o 
  -1 -13   1       24.12       48.36     17.56 o 
   0 -13   1        4.41        9.95     13.87 o 
   1 -13   1        8.47       24.19     13.71 o 
   2 -13   1       23.04        6.11     13.78 o 
   3 -13   1        1.97        0.46     16.97 o 
  -3 -12   1        0.05        5.80     13.15 o 
  -2 -12   1       87.85      106.44     12.03 o 
  -1 -12   1       50.23       45.56      9.79 o 
   0 -12   1       33.98       20.56     15.10 o 
   1 -12   1       57.07       61.72     15.76 o 
   2 -12   1        1.78       -8.13     13.28 o 
   3 -12   1        1.61        7.02     15.63 o 
   4 -12   1       13.38        2.56     15.41 o 
   5 -12   1        0.67       -7.67     18.75 o 
  -4 -11   1        2.60        7.96     12.91 o 
  -3 -11   1        8.72       -2.54     11.19 o 
  -2 -11   1       66.28       74.11     10.29 o 
  -1 -11   1      116.26      111.16     10.95 o 
   0 -11   1       11.75       22.30      8.13 o 
   1 -11   1       11.41       20.93      7.70 o 
   2 -11   1       29.19       33.99      8.22 o 
   3 -11   1        8.46       -5.71     12.63 o 
   4 -11   1       16.28       52.40     15.36 o 
   5 -11   1        0.09       13.45     14.78 o 
   6 -11   1       11.63      -22.92     15.28 o 
  -5 -10   1        3.06       -5.11     12.10 o 
  -4 -10   1       29.09       47.01     12.84 o 
  -3 -10   1       19.23       16.28     10.93 o 
  -2 -10   1        4.31        2.25      6.68 o 
  -1 -10   1       13.70       20.01      8.86 o 
   0 -10   1      274.24      251.38     12.41 o 
   1 -10   1       69.57       88.45      8.72 o 
   2 -10   1       43.80       37.40     12.74 o 
   3 -10   1      291.43      317.00     20.67 o 
   4 -10   1      273.78      227.56     19.93 o 
   5 -10   1        0.24      -17.34     12.97 o 
   6 -10   1        0.20      -19.26     14.34 o 
  -6  -9   1       32.96       36.45     14.58 o 
  -5  -9   1        1.37        1.63     10.56 o 
  -4  -9   1       33.34       29.21     12.00 o 
  -3  -9   1      166.30      162.08      9.82 o 
  -2  -9   1       60.12       89.59      9.70 o 
  -1  -9   1       26.72       33.90      7.23 o 
   0  -9   1      171.39      185.58     13.90 o 
   1  -9   1      404.57      405.02     13.51 o 
   2  -9   1      180.71      172.69     16.00 o 
   3  -9   1        1.89       -2.93     11.15 o 
   4  -9   1      279.79      218.26     17.69 o 
   5  -9   1       24.88       22.91     13.34 o 
   6  -9   1        0.02        0.26     12.47 o 
   7  -9   1        0.18      -21.23     14.15 o 
  -6  -8   1        8.48        1.65     11.76 o 
  -5  -8   1        8.33       18.26     11.93 o 
  -4  -8   1       30.81       29.77     10.71 o 
  -3  -8   1        1.07        3.05      5.50 o 
  -2  -8   1       21.34       24.94     11.08 o 
  -1  -8   1       22.67       24.58      6.21 o 
   0  -8   1       64.60       64.71      6.88 o 
   1  -8   1        0.06       -0.33      9.26 o 
   2  -8   1        1.79       -2.80      9.22 o 
   3  -8   1      239.83      233.06     16.49 o 
   4  -8   1       13.92       15.67     11.19 o 
   5  -8   1      393.96      393.26     21.88 o 
   6  -8   1       65.91       67.55      9.27 o 
   7  -8   1       13.61       11.63     21.87 o 
  -7  -7   1        9.99       12.13     13.41 o 
  -6  -7   1       10.82        2.82     10.24 o 
  -5  -7   1        7.39        5.67      9.32 o 
  -4  -7   1      302.03      287.47     11.44 o 
  -3  -7   1      256.74      246.91     10.30 o 
  -2  -7   1       41.19       30.92      6.16 o 
  -1  -7   1      486.69      429.16     12.61 o 
   0  -7   1      127.96      138.25      9.59 o 
   1  -7   1       87.08       89.56     11.32 o 
   2  -7   1     1024.92      933.89     29.17 o 
   3  -7   1        3.13       10.48      8.19 o 
   4  -7   1        5.07      -11.69      8.65 o 
   5  -7   1        6.44        5.53      5.19 o 
   6  -7   1        4.70       -0.99      5.95 o 
   7  -7   1       17.86       24.94      8.15 o 
   8  -7   1        5.79       -2.59      9.87 o 
  -7  -6   1        1.95        7.85     11.73 o 
  -6  -6   1       37.73       60.11     12.80 o 
  -5  -6   1        5.90        2.33     10.22 o 
  -4  -6   1      112.83      123.86      9.62 o 
  -3  -6   1      185.43      188.91      8.55 o 
  -2  -6   1       84.81       88.61      6.70 o 
  -1  -6   1       68.71       85.90      6.56 o 
   0  -6   1       78.49      106.44      8.75 o 
   1  -6   1      750.64      741.05     23.88 o 
   2  -6   1     1693.99     1642.73     41.07 o 
   3  -6   1       80.13       81.71     10.45 o 
   4  -6   1      203.89      199.55      8.45 o 
   5  -6   1      140.20      132.52     12.10 o 
   6  -6   1       34.87       31.71     13.44 o 
   7  -6   1       56.13       57.44      8.91 o 
   8  -6   1       32.09       17.89     11.56 o 
  -8  -5   1       57.74       45.21     16.08 o 
  -7  -5   1       11.39        2.07     10.84 o 
  -6  -5   1       54.24       48.31     12.06 o 
  -5  -5   1       50.20       54.01     10.91 o 
  -4  -5   1        6.57        1.30      8.43 o 
  -3  -5   1      537.27      588.34     13.66 o 
  -2  -5   1      359.10      310.09      9.16 o 
  -1  -5   1      615.73      630.89     24.99 o 
   0  -5   1     2128.29     2049.34     42.45 o 
   1  -5   1      171.71      155.89     10.11 o 
   2  -5   1        7.49        6.09      5.37 o 
   3  -5   1       50.06       57.54     13.86 o 
   4  -5   1       26.20       27.99      3.77 o 
   5  -5   1       29.07       23.29      4.31 o 
   6  -5   1      256.85      235.67     10.39 o 
   7  -5   1       24.98       23.64      9.97 o 
   8  -5   1        0.39       13.26     11.45 o 
  -8  -4   1       20.91        9.45     12.06 o 
  -7  -4   1        6.04        6.11     10.67 o 
  -6  -4   1      167.44      178.21     15.65 o 
  -5  -4   1       12.23        2.87      4.46 o 
  -4  -4   1       53.33       74.61     13.74 o 
  -3  -4   1     1611.08     1742.28     27.91 o 
  -2  -4   1      478.91      479.93     10.71 o 
  -1  -4   1       54.50       48.08      4.15 o 
   0  -4   1       74.23       80.88     10.90 o 
   1  -4   1     6488.58     6560.31    126.86 o 
   2  -4   1      119.69      134.02      4.33 o 
   3  -4   1      559.30      553.32      9.62 o 
   4  -4   1        0.71        1.56      4.11 o 
   5  -4   1        0.67        0.16      3.11 o 
   6  -4   1       28.41       25.49      5.91 o 
   7  -4   1        0.52       20.67     10.19 o 
   8  -4   1        0.06       14.95     11.24 o 
  -8  -3   1       14.40        7.65     11.91 o 
  -7  -3   1        1.01       -6.93      9.15 o 
  -6  -3   1      470.07      450.09     21.10 o 
  -5  -3   1       19.49       17.84      7.98 o 
  -4  -3   1     1669.70     1593.87     26.48 o 
  -3  -3   1       33.50       31.08      9.72 o 
  -2  -3   1     1668.23     1688.49     25.33 o 
  -1  -3   1      107.85      113.77     12.62 o 
   0  -3   1       50.54       61.77      6.78 o 
   1  -3   1    11815.62    12014.16    149.01 o 
   2  -3   1       47.55       41.61      2.69 o 
   3  -3   1        3.11        4.33      3.95 o 
   4  -3   1      124.02      124.63      4.83 o 
   5  -3   1       24.71       24.65      3.98 o 
   6  -3   1       58.92       60.84      6.99 o 
   7  -3   1       37.84       37.14     10.04 o 
   8  -3   1       12.13       15.74     11.61 o 
  -9  -2   1        0.11      -11.98     11.95 o 
  -8  -2   1       24.35       21.47     10.71 o 
  -7  -2   1      116.24      130.51     15.41 o 
  -6  -2   1        0.20       -3.91      7.54 o 
  -5  -2   1      110.39      105.54      6.66 o 
  -4  -2   1       40.92       67.57      6.89 o 
  -3  -2   1      425.42      399.70      9.27 o 
  -2  -2   1      874.95      885.83     14.68 o 
  -1  -2   1      151.48      142.26      4.38 o 
   0  -2   1      628.15      580.44     14.52 o 
   1  -2   1     1038.78      984.86     14.93 o 
   2  -2   1      561.05      561.82      8.28 o 
   3  -2   1     1607.63     1630.70     22.96 o 
   4  -2   1      482.06      498.47      9.11 o 
   5  -2   1       94.53       98.31      5.16 o 
   6  -2   1       34.79       37.45      9.54 o 
   7  -2   1       15.78        8.09      9.17 o 
   8  -2   1       43.34       71.91     13.97 o 
  -9  -1   1       12.17        4.72     11.02 o 
  -8  -1   1        0.13        4.54      9.76 o 
  -7  -1   1      108.59       84.24     12.54 o 
  -6  -1   1       15.15        5.81      5.09 o 
  -5  -1   1       52.61       65.17      6.27 o 
  -4  -1   1      109.05       95.71      5.29 o 
  -3  -1   1     1015.43     1064.19     17.85 o 
  -2  -1   1    11459.87    11177.53    141.20 o 
   0  -1   1      325.21      308.04      7.84 o 
   1  -1   1      224.27      220.44      6.54 o 
   2  -1   1     2134.64     2181.31     24.11 o 
   3  -1   1       39.67       43.09      3.21 o 
   4  -1   1        4.11        1.96      2.22 o 
   5  -1   1       46.29       48.83      4.16 o 
   6  -1   1       86.09       80.76     11.78 o 
   7  -1   1       12.33       14.78      8.72 o 
   8  -1   1        0.33       -1.94     10.30 o 
  -9   0   1        0.54       -8.32     12.06 o 
  -8   0   1      165.22      172.45     15.67 o 
  -7   0   1       16.15        5.95      8.47 o 
  -6   0   1      373.04      392.31     12.83 o 
  -5   0   1       22.31       34.96      3.37 o 
  -4   0   1      547.57      544.77      8.88 o 
  -3   0   1      358.93      376.87      8.67 o 
  -2   0   1      962.85      955.76     15.07 o 
  -1   0   1     4561.00     4741.49     89.98 o 
   0   0   1     1049.33      990.89     20.30 o 
   1   0   1      236.91      209.87      5.15 o 
   2   0   1       11.42       14.69      1.90 o 
   3   0   1        1.29       -0.80      1.99 o 
   4   0   1      872.15      871.64     13.88 o 
   5   0   1      116.73      112.00      6.66 o 
   6   0   1      218.57      236.91     16.13 o 
   7   0   1      201.86      164.34     14.63 o 
   8   0   1        0.47        3.59     11.45 o 
  -9   1   1        3.98       19.82     10.80 o 
  -8   1   1       12.05        1.89     10.71 o 
  -7   1   1      230.81      218.79     15.08 o 
  -6   1   1      217.36      215.04      9.05 o 
  -5   1   1        2.66       -1.24      2.50 o 
  -4   1   1      197.60      185.56      8.41 o 
  -3   1   1      142.87      132.16      5.12 o 
  -2   1   1      339.85      355.84      7.62 o 
  -1   1   1     1573.66     1620.65     33.27 o 
   0   1   1      346.01      299.96      7.30 o 
   1   1   1     5486.25     5141.17     68.23 o 
   2   1   1     2148.15     2066.49     29.01 o 
   3   1   1      662.00      685.79     12.44 o 
   4   1   1      533.67      515.03     11.11 o 
   5   1   1      176.51      203.62     13.54 o 
   6   1   1        4.57        7.69      9.82 o 
   7   1   1      105.42      123.59     14.95 o 
   8   1   1        0.00       -9.95     12.52 o 
  -9   2   1        5.12        7.96     11.91 o 
  -8   2   1        0.10       -6.11      8.45 o 
  -7   2   1       83.24       94.87      8.72 o 
  -6   2   1       11.85        6.70      4.97 o 
  -5   2   1       53.02       62.17      4.19 o 
  -4   2   1      162.83      192.34      4.97 o 
  -3   2   1     3828.32     3897.20     41.83 o 
  -2   2   1      173.19      158.50      8.60 o 
  -1   2   1     7431.25     7610.58    143.02 o 
   0   2   1      373.91      364.66      7.19 o 
   1   2   1     4317.53     3979.03    102.01 o 
   2   2   1        4.48       -0.35      1.91 o 
   3   2   1      408.12      429.02      9.17 o 
   4   2   1       27.88       32.42      3.92 o 
   5   2   1       73.64       68.87     11.65 o 
   6   2   1       67.78       60.01     11.41 o 
   7   2   1        1.09        3.20      9.30 o 
   8   2   1        0.19        7.13     11.52 o 
  -9   3   1       22.33       33.49     13.78 o 
  -8   3   1        7.12       11.04      9.15 o 
  -7   3   1       30.60       47.46     14.83 o 
  -6   3   1        1.32       -1.19      4.88 o 
  -5   3   1       41.09       58.15      8.77 o 
  -4   3   1      217.33      192.04      7.25 o 
  -3   3   1       48.10       48.66      4.24 o 
  -2   3   1      653.92      682.85     18.82 o 
  -1   3   1     1052.70     1047.31     24.71 o 
   0   3   1       38.27       50.60      3.68 o 
   1   3   1      215.36      196.30      6.10 o 
   2   3   1     1481.99     1512.63     32.03 o 
   3   3   1     2517.90     2573.10     37.35 o 
   4   3   1      686.11      677.08     13.91 o 
   5   3   1       13.32        0.87      8.76 o 
   6   3   1        9.79        7.76      9.30 o 
   7   3   1       13.07       18.02     11.80 o 
   8   3   1        7.17        7.04     12.10 o 
  -9   4   1        2.33        1.04     10.80 o 
  -8   4   1        2.33        7.50      9.93 o 
  -7   4   1       19.72       16.37      6.22 o 
  -6   4   1       93.28       96.67      8.34 o 
  -5   4   1       96.83      110.85      7.10 o 
  -4   4   1       97.42       92.37      6.20 o 
  -3   4   1      190.02      213.76      8.14 o 
  -2   4   1      208.86      229.70     10.84 o 
  -1   4   1      967.43      897.61     23.10 o 
   0   4   1        4.35        6.50      2.70 o 
   1   4   1       60.95       69.18      7.17 o 
   2   4   1     1050.02      988.21     17.74 o 
   3   4   1      502.04      468.37     11.07 o 
   4   4   1       41.90       29.71      8.82 o 
   5   4   1      873.65      803.83     29.03 o 
   6   4   1       19.14       24.32     10.32 o 
   7   4   1        3.88       -0.06     11.50 o 
   8   4   1        1.21      -16.13     12.39 o 
  -9   5   1        1.65       -6.35     12.32 o 
  -8   5   1        9.07        9.32      7.66 o 
  -7   5   1        3.55       -0.08      6.65 o 
  -6   5   1       35.22       42.41      6.49 o 
  -5   5   1       28.26       25.45      5.52 o 
  -4   5   1       67.02       66.43      5.88 o 
  -3   5   1      754.06      816.57     24.82 o 
  -2   5   1        1.83        2.30      4.33 o 
  -1   5   1      823.49      885.53     24.45 o 
   0   5   1       71.80       74.14      5.52 o 
   1   5   1      486.03      490.64     11.97 o 
   2   5   1      120.87      118.32      6.55 o 
   3   5   1      141.32      138.94      7.06 o 
   4   5   1      226.42      214.20     15.49 o 
   5   5   1       24.76       33.62     11.58 o 
   6   5   1       29.01       23.36     12.56 o 
   7   5   1       11.82       14.32     12.02 o 
  -8   6   1        5.02        1.94      7.93 o 
  -7   6   1        2.40       -1.42      6.51 o 
  -6   6   1       17.22       10.06      5.88 o 
  -5   6   1       34.97       44.00      6.45 o 
  -4   6   1       17.54       29.19      8.22 o 
  -3   6   1      290.76      277.98     15.13 o 
  -2   6   1       85.18       83.71      9.71 o 
  -1   6   1      559.12      524.07     18.80 o 
   0   6   1      483.55      449.81     16.73 o 
   1   6   1     1388.39     1451.02     37.52 o 
   2   6   1       39.85       54.14      6.49 o 
   3   6   1      172.00      180.35      8.42 o 
   4   6   1        1.29        3.63      9.06 o 
   5   6   1       65.24       58.90     12.56 o 
   6   6   1        6.54       -0.93     10.24 o 
   7   6   1       41.88       65.44     16.36 o 
  -8   7   1       64.53       46.64      9.57 o 
  -7   7   1        2.22       -7.70      6.72 o 
  -6   7   1       13.27       13.04      6.66 o 
  -5   7   1        0.32       -9.87      9.35 o 
  -4   7   1       60.60       54.94     10.67 o 
  -3   7   1       10.21       20.56      8.34 o 
  -2   7   1       33.11       46.64      9.54 o 
  -1   7   1      210.33      244.26     14.84 o 
   0   7   1        0.11       -1.63      4.21 o 
   1   7   1      134.68      135.51      8.96 o 
   2   7   1      148.49      139.71      8.53 o 
   3   7   1        0.00       -9.52      7.26 o 
   4   7   1       32.28       40.55     11.74 o 
   5   7   1       56.40       59.13     13.36 o 
   6   7   1       25.77       38.79     14.34 o 
  -8   8   1       18.31       32.09      9.79 o 
  -7   8   1        2.04       -0.11     12.63 o 
  -6   8   1        3.77        1.06     11.06 o 
  -5   8   1       56.78       54.59     12.08 o 
  -4   8   1      209.15      249.91     18.02 o 
  -3   8   1       48.83       45.42     11.10 o 
  -2   8   1        0.84       -0.69      8.24 o 
  -1   8   1        1.52        3.39      5.18 o 
   0   8   1       41.84       47.34      7.28 o 
   1   8   1      139.50      158.70     10.20 o 
   2   8   1       20.62       14.32      6.53 o 
   3   8   1      287.31      271.73     17.00 o 
   4   8   1       12.55       -1.04      9.39 o 
   5   8   1       19.95       19.89     12.89 o 
   6   8   1        0.09      -11.63     12.21 o 
  -7   9   1        1.03       -5.59     12.61 o 
  -6   9   1       68.81       54.87     15.47 o 
  -5   9   1       15.71        9.32     11.17 o 
  -4   9   1        7.30      -11.39      9.59 o 
  -3   9   1        1.52      -14.64      9.76 o 
  -2   9   1       88.37       78.63     13.15 o 
  -1   9   1        0.39       -3.10      5.88 o 
   0   9   1        0.13       -1.42      6.60 o 
   1   9   1       24.53       38.52      7.95 o 
   2   9   1       19.90       32.00      7.23 o 
   3   9   1        9.39        2.20      9.26 o 
   4   9   1       24.74       17.15     11.34 o 
   5   9   1        2.24       -9.59     12.52 o 
  -6  10   1       41.70       21.51     16.28 o 
  -5  10   1       47.27       52.83     16.21 o 
  -4  10   1       11.15       10.67     13.00 o 
  -3  10   1       44.02       25.45     11.60 o 
  -2  10   1      143.97      127.98     17.69 o 
  -1  10   1      101.41      123.49     20.30 o 
   0  10   1       28.74       25.41      8.47 o 
   1  10   1        6.26       -1.02      7.79 o 
   2  10   1        1.73        6.78      9.97 o 
   3  10   1       24.00        9.59     11.89 o 
   4  10   1        0.13        0.41     11.47 o 
  -6  11   1       23.78       19.65     16.87 o 
  -5  11   1        0.29      -20.53     13.69 o 
  -4  11   1        2.74       -7.39     12.02 o 
  -3  11   1        1.96      -17.95     11.97 o 
  -2  11   1        0.01        4.69     10.70 o 
  -1  11   1       13.51       -0.46      7.34 o 
   0  11   1        6.71      -11.55     15.76 o 
   1  11   1       12.99       13.86      8.57 o 
   2  11   1        2.80        0.48     11.17 o 
   3  11   1        1.06       14.28     13.13 o 
  -4  12   1        2.21        4.13     14.76 o 
  -3  12   1        0.22       -1.19     16.62 o 
  -2  12   1        0.10       -8.96      8.26 o 
  -1  12   1        2.91       -6.18      9.26 o 
   0  12   1       11.03        4.44     13.55 o 
   1  12   1       24.45       33.86     12.50 o 
   2  12   1       32.79       27.40     13.74 o 
  -2  13   1        0.72       -3.74     11.76 o 
  -1  13   1        1.76      -13.80      9.20 o 
  -1 -13   2        4.89       21.06     15.15 o 
   0 -13   2        0.02      -14.78     12.32 o 
   1 -13   2       14.41       22.25     16.84 o 
   2 -13   2        0.37       -2.96     13.15 o 
   3 -13   2       32.68       28.34     16.43 o 
  -2 -12   2       13.75       49.31     15.28 o 
  -1 -12   2        8.69       16.43     13.02 o 
   0 -12   2        1.00        1.76     13.15 o 
   1 -12   2        7.57       -6.93     11.43 o 
   2 -12   2        0.07       -1.44     13.69 o 
   3 -12   2        7.27       11.06     14.54 o 
   4 -12   2       35.50       14.37     16.00 o 
   5 -12   2       20.15       -5.00     18.06 o 
  -4 -11   2        0.63       -1.00     11.50 o 
  -3 -11   2       58.05       58.07      9.57 o 
  -2 -11   2        7.76        3.44     10.70 o 
  -1 -11   2       18.23       14.58      7.74 o 
   0 -11   2       49.73       33.93     14.45 o 
   1 -11   2      136.27      160.11     18.65 o 
   2 -11   2       46.64       40.95     14.15 o 
   3 -11   2       28.46       23.08     14.93 o 
   4 -11   2        0.82      -19.00     12.67 o 
   5 -11   2       43.13       18.65     17.37 o 
  -5 -10   2       51.17       55.50     13.95 o 
  -4 -10   2        0.01       -0.04      9.74 o 
  -3 -10   2       60.99       49.16     10.60 o 
  -2 -10   2       56.22       52.65     20.08 o 
  -1 -10   2      248.32      224.56     11.16 o 
   0 -10   2        2.35        1.49      7.19 o 
   1 -10   2      308.60      292.32     12.61 o 
   2 -10   2       10.29       15.97     12.50 o 
   3 -10   2      335.13      311.63     21.86 o 
   4 -10   2       14.42        1.82     12.97 o 
   5 -10   2       11.36       11.84     14.56 o 
   6 -10   2        0.96      -21.92     14.61 o 
  -6  -9   2        2.50        5.04     12.26 o 
  -5  -9   2        1.32       15.61     11.60 o 
  -4  -9   2       18.53       19.34      8.00 o 
  -3  -9   2      113.78      134.59      9.90 o 
  -2  -9   2      100.14      113.94      9.63 o 
  -1  -9   2       25.21       27.18      6.91 o 
   0  -9   2       50.13       52.90      7.46 o 
   1  -9   2      612.29      580.28     18.34 o 
   2  -9   2       16.56       14.97     11.04 o 
   3  -9   2     1260.18     1126.83     37.42 o 
   4  -9   2        3.75      -12.48     11.34 o 
   5  -9   2       35.64        9.98     11.22 o 
   6  -9   2       37.90       54.88     15.74 o 
   7  -9   2        3.33       -4.02     15.37 o 
  -7  -8   2        0.29       23.25     14.87 o 
  -6  -8   2        1.34       11.28     11.19 o 
  -5  -8   2       41.99       72.63     13.89 o 
  -4  -8   2        5.08        3.47      5.86 o 
  -3  -8   2      278.09      269.51     16.61 o 
  -2  -8   2      250.36      244.49     10.75 o 
  -1  -8   2       67.07       83.93      7.80 o 
   0  -8   2        0.33        8.00      5.10 o 
   1  -8   2        3.01        8.97     10.21 o 
   2  -8   2      313.95      306.61     18.34 o 
   3  -8   2      293.00      251.78     17.95 o 
   4  -8   2      330.02      317.21     18.87 o 
   5  -8   2        0.18      -13.89      9.26 o 
   6  -8   2        2.26      -12.48     11.39 o 
   7  -8   2        1.48       -0.76      8.14 o 
  -7  -7   2       33.60       44.07     14.10 o 
  -6  -7   2        0.34       -2.93      9.32 o 
  -5  -7   2        5.39       -7.61      9.50 o 
  -4  -7   2       19.18       27.75      6.84 o 
  -3  -7   2       38.19       42.09      6.78 o 
  -2  -7   2      514.17      523.14     13.91 o 
  -1  -7   2      306.34      317.17     10.45 o 
   0  -7   2      102.35      112.26     19.89 o 
   1  -7   2       10.50        2.70      7.45 o 
   2  -7   2      273.96      266.08     16.56 o 
   3  -7   2      936.94      859.06     28.97 o 
   4  -7   2       10.45       -0.28      8.89 o 
   5  -7   2      140.85      134.71      8.89 o 
   6  -7   2      128.86      139.18      9.83 o 
   7  -7   2      100.17      118.64     14.60 o 
   8  -7   2       13.58        9.08     11.63 o 
  -8  -6   2        8.90        5.85     13.50 o 
  -7  -6   2       11.42       12.04     11.24 o 
  -6  -6   2        7.49       13.43     10.30 o 
  -5  -6   2        1.12       -6.36      7.18 o 
  -4  -6   2       55.80       81.31      7.50 o 
  -3  -6   2       12.03       12.72      4.81 o 
  -2  -6   2      419.67      396.54     11.17 o 
  -1  -6   2      253.06      277.82      9.21 o 
   0  -6   2       64.43       78.39      5.76 o 
   1  -6   2       36.55       47.34      9.04 o 
   2  -6   2     2473.85     2454.78     56.61 o 
   3  -6   2       64.41       60.19      5.72 o 
   4  -6   2      135.11      125.89      5.80 o 
   5  -6   2        6.21        1.20      4.21 o 
   6  -6   2        7.19       -1.35      5.11 o 
   7  -6   2        0.32       -2.04      9.58 o 
   8  -6   2       10.13       12.11     12.04 o 
  -8  -5   2        5.31        5.59     12.47 o 
  -7  -5   2        2.06       -9.11     11.11 o 
  -6  -5   2        1.66        0.13      8.41 o 
  -5  -5   2       96.15      105.13      8.45 o 
  -4  -5   2      129.07      127.71      7.59 o 
  -3  -5   2        0.06       -1.51      3.80 o 
  -2  -5   2       83.88       94.60      5.87 o 
  -1  -5   2     1444.67     1465.42     23.69 o 
   0  -5   2     1504.52     1528.42     24.07 o 
   1  -5   2       10.54       14.86      6.69 o 
   2  -5   2      403.10      377.96     10.72 o 
   3  -5   2      162.15      163.92      5.63 o 
   4  -5   2       43.14       48.10      4.53 o 
   5  -5   2      235.67      227.35      8.16 o 
   6  -5   2       74.96       72.64      6.61 o 
   7  -5   2      157.70      145.28     13.26 o 
   8  -5   2       29.17       27.38     12.84 o 
  -8  -4   2       10.28       11.35     12.50 o 
  -7  -4   2       20.95       27.36     10.06 o 
  -6  -4   2      205.37      198.29     14.67 o 
  -5  -4   2      244.47      246.76      9.39 o 
  -4  -4   2      344.10      374.58     10.82 o 
  -3  -4   2       75.14       77.61      5.13 o 
  -2  -4   2      228.24      215.89      6.92 o 
  -1  -4   2      162.23      156.07      5.50 o 
   0  -4   2      379.01      382.01      8.44 o 
   1  -4   2     2239.11     2276.60     33.14 o 
   2  -4   2       20.54       17.46      2.31 o 
   3  -4   2      443.85      466.70      8.95 o 
   4  -4   2        0.90       -1.30      2.67 o 
   5  -4   2      458.78      451.89     11.61 o 
   6  -4   2       30.16       39.74     10.95 o 
   7  -4   2       25.45       21.89      9.69 o 
   8  -4   2       45.44       54.42     13.39 o 
  -8  -3   2        9.62        3.37     10.98 o 
  -7  -3   2      233.29      198.86     15.84 o 
  -6  -3   2      121.93      131.04      8.78 o 
  -5  -3   2      819.31      788.53     17.29 o 
  -4  -3   2      252.19      242.40      8.37 o 
  -3  -3   2     1778.91     1964.88     29.95 o 
  -2  -3   2      532.87      561.26     11.10 o 
  -1  -3   2        5.37        9.69      4.31 o 
   0  -3   2      940.53      946.42     15.75 o 
   1  -3   2     8414.41     8695.87     88.37 o 
   2  -3   2     3564.26     3738.42     40.51 o 
   3  -3   2      479.03      539.58      9.35 o 
   4  -3   2       27.28       22.34      4.76 o 
   5  -3   2      208.13      181.85      6.44 o 
   6  -3   2        8.61        4.70      7.88 o 
   7  -3   2       11.50        7.19      8.65 o 
   8  -3   2       24.12       29.62     12.19 o 
  -9  -2   2       17.43       10.45     12.82 o 
  -8  -2   2        4.40       -1.02     10.39 o 
  -7  -2   2       11.20       -4.78      8.74 o 
  -6  -2   2       32.09       45.09      9.00 o 
  -5  -2   2      148.52      137.58      8.97 o 
  -4  -2   2     1840.16     1987.04     31.22 o 
  -3  -2   2      179.52      188.86      6.38 o 
  -2  -2   2      111.02      111.77      4.53 o 
  -1  -2   2     2039.33     1992.43     41.10 o 
   0  -2   2      652.91      626.82     10.70 o 
   1  -2   2     3745.46     3714.48     48.48 o 
   2  -2   2       96.00       95.96      3.48 o 
   3  -2   2      428.69      398.53      8.29 o 
   4  -2   2      361.11      389.34      8.07 o 
   5  -2   2       43.31       52.47      4.37 o 
   6  -2   2      125.77      122.40      7.99 o 
   7  -2   2      113.61      122.75     14.52 o 
   8  -2   2       15.61       20.08     11.13 o 
  -9  -1   2        5.50        8.91     11.56 o 
  -8  -1   2       59.35       68.70     13.45 o 
  -7  -1   2        0.72       -8.45      7.87 o 
  -6  -1   2       97.76      115.98      9.20 o 
  -5  -1   2       36.67       40.18      5.59 o 
  -4  -1   2       11.27       14.20      4.05 o 
  -3  -1   2     2206.94     2251.89     56.18 o 
  -2  -1   2      429.37      434.97      8.71 o 
  -1  -1   2       51.64       59.16      4.20 o 
   0  -1   2     6102.20     5924.97     74.22 o 
   1  -1   2        1.00        0.09      1.46 o 
   2  -1   2     1249.47     1217.29     21.19 o 
   3  -1   2     1019.09      995.21     13.52 o 
   4  -1   2        0.56       -0.48      3.07 o 
   5  -1   2      146.49      141.50      7.86 o 
   6  -1   2       11.38        8.59      5.35 o 
   7  -1   2       22.71       28.99      9.98 o 
   8  -1   2       25.34       35.56     12.15 o 
  -9   0   2        9.24       19.88     11.43 o 
  -8   0   2        1.91       -0.89      9.28 o 
  -7   0   2      115.93      139.98     14.89 o 
  -6   0   2      143.20      136.92      7.67 o 
  -5   0   2       84.97       86.15      8.71 o 
  -4   0   2      594.66      685.12     14.28 o 
  -3   0   2       92.92       85.69      4.34 o 
  -2   0   2     6771.79     6723.83     86.58 o 
  -1   0   2       34.86       31.30      3.07 o 
   0   0   2      104.73      102.21      3.89 o 
   1   0   2     3231.06     3158.06     95.13 o 
   2   0   2     1098.00      980.30     20.16 o 
   3   0   2     1311.03     1263.07     20.22 o 
   4   0   2        7.20        6.79      2.43 o 
   5   0   2      186.10      168.47      7.95 o 
   6   0   2      216.33      215.83      9.86 o 
   7   0   2       18.49        0.15     10.26 o 
   8   0   2        7.93       15.93     11.74 o 
  -9   1   2       47.99       36.81     12.10 o 
  -8   1   2       13.65       -0.74      9.61 o 
  -7   1   2      178.28      165.87      9.13 o 
  -6   1   2      181.33      184.23      8.70 o 
  -5   1   2      397.47      423.18     11.59 o 
  -4   1   2       32.42       28.80      3.99 o 
  -3   1   2      431.46      454.67     10.12 o 
  -2   1   2     5947.65     6097.19     79.09 o 
  -1   1   2    18814.25    18522.80    341.27 o 
   0   1   2     3323.72     3155.73     57.64 o 
   1   1   2        0.93       11.19      4.11 o 
   2   1   2        2.66        3.96      4.28 o 
   3   1   2       21.14       25.14      6.37 o 
   4   1   2        4.25       -7.61      6.61 o 
   5   1   2      109.51      111.14     12.69 o 
   6   1   2       98.21      132.70      9.63 o 
   7   1   2        1.83        0.70      9.50 o 
   8   1   2        6.36        9.19     12.47 o 
  -9   2   2        2.47       21.06     12.43 o 
  -8   2   2       22.95        9.74      9.35 o 
  -7   2   2       56.78       54.88      7.66 o 
  -6   2   2      130.18      115.73      7.70 o 
  -5   2   2      810.15      843.17     17.83 o 
  -4   2   2       76.92       82.09      5.28 o 
  -3   2   2      158.87      157.84      6.00 o 
  -2   2   2     2382.78     2518.32     35.54 o 
  -1   2   2     1783.43     1813.79     38.29 o 
   0   2   2      184.14      162.70      4.76 o 
   1   2   2     4108.52     3945.69     52.62 o 
   2   2   2      215.64      214.66     10.15 o 
   3   2   2      217.10      217.76     11.65 o 
   4   2   2      219.37      190.10     12.87 o 
   5   2   2      750.22      757.94     27.41 o 
   6   2   2      538.80      546.47     25.25 o 
   7   2   2       39.50       27.84     12.56 o 
   8   2   2       21.07       23.14     13.45 o 
  -9   3   2        0.00        3.20     10.89 o 
  -8   3   2       12.12        7.65     10.11 o 
  -7   3   2       65.63       74.88      8.69 o 
  -6   3   2       63.61       65.27      7.27 o 
  -5   3   2     1058.03     1048.75     20.89 o 
  -4   3   2        8.44        5.93      3.29 o 
  -3   3   2     1487.62     1544.79     47.72 o 
  -2   3   2       28.34       26.25      5.00 o 
  -1   3   2      806.83      840.13     21.21 o 
   0   3   2     1061.05      984.76     23.89 o 
   1   3   2      960.14      980.24     24.50 o 
   2   3   2      156.90      167.10      5.72 o 
   3   3   2      142.25      114.44      4.62 o 
   4   3   2        0.03       -4.08      7.65 o 
   5   3   2        4.14       -7.00      8.06 o 
   6   3   2      145.80      130.37     15.45 o 
   7   3   2        3.30       26.01     12.76 o 
  -9   4   2        0.21        3.41     11.60 o 
  -8   4   2        0.28       -9.95      6.63 o 
  -7   4   2       75.55       96.52      8.89 o 
  -6   4   2        0.04       -2.79      4.32 o 
  -5   4   2       60.88       65.32      6.65 o 
  -4   4   2       12.33       11.82      3.53 o 
  -3   4   2       84.48       90.30      8.35 o 
  -2   4   2      388.35      404.95     14.78 o 
  -1   4   2        0.08        2.02      3.65 o 
   0   4   2      200.70      212.50     14.74 o 
   1   4   2     1370.46     1321.89     48.94 o 
   2   4   2      194.94      194.66     11.87 o 
   3   4   2       95.55      111.64     12.33 o 
   4   4   2       43.38       62.00     10.78 o 
   5   4   2       91.26      101.77     13.54 o 
   6   4   2        2.62       -9.59      9.87 o 
   7   4   2        6.62       19.02     12.67 o 
  -9   5   2       11.29       21.52     11.76 o 
  -8   5   2       36.46       37.52      8.72 o 
  -7   5   2       17.51       26.23      6.75 o 
  -6   5   2        0.23       -4.97      6.30 o 
  -5   5   2       44.87       41.09      6.27 o 
  -4   5   2       22.76       23.45      7.82 o 
  -3   5   2        1.41       10.34      5.33 o 
  -2   5   2        1.41       -0.52      4.45 o 
  -1   5   2      488.64      533.39     17.76 o 
   0   5   2     1212.47     1286.34     22.58 o 
   1   5   2       80.34       74.35      6.11 o 
   2   5   2        2.64       -2.56      4.12 o 
   3   5   2        1.60       -5.80      6.69 o 
   4   5   2      151.39      154.74     13.67 o 
   5   5   2      124.00      114.51     15.08 o 
   6   5   2       26.06       22.84     12.84 o 
   7   5   2       16.06       35.62     14.82 o 
  -8   6   2       28.72       28.84     12.87 o 
  -7   6   2       27.91       31.49      6.95 o 
  -6   6   2       25.94       31.27      6.54 o 
  -5   6   2      117.37      148.91     14.00 o 
  -4   6   2       32.96       39.38      8.89 o 
  -3   6   2       76.07       85.98     11.08 o 
  -2   6   2       31.36       30.45      8.08 o 
  -1   6   2      140.32      116.10     10.13 o 
   0   6   2      452.93      439.70     12.26 o 
   1   6   2       26.19       52.00     10.35 o 
   2   6   2        0.68        4.51      6.60 o 
   3   6   2      172.68      178.40     16.60 o 
   4   6   2      474.61      434.94     21.60 o 
   5   6   2       13.92        7.89     10.87 o 
   6   6   2        0.09       -6.76     10.45 o 
  -8   7   2        7.18       -1.57     11.94 o 
  -7   7   2       91.96      102.26     10.20 o 
  -6   7   2       19.83       23.14     10.78 o 
  -5   7   2      435.91      492.45     23.62 o 
  -4   7   2       38.29       45.53     10.48 o 
  -3   7   2       19.52       20.51      8.91 o 
  -2   7   2      241.28      247.49     15.19 o 
  -1   7   2      184.40      207.25     14.15 o 
   0   7   2        1.13       -4.73      4.65 o 
   1   7   2      198.59      177.30     28.24 o 
   2   7   2        1.96       -7.52      5.02 o 
   3   7   2       17.29       13.54      9.72 o 
   4   7   2        4.62       -5.59      9.63 o 
   5   7   2        4.30        6.76     12.08 o 
   6   7   2        2.46       -3.37     11.69 o 
  -8   8   2        3.24      -21.01     15.86 o 
  -7   8   2        1.73       -9.02     12.76 o 
  -6   8   2        5.57       -3.11     11.13 o 
  -5   8   2       13.31       19.41     11.54 o 
  -4   8   2        1.20        6.46      8.63 o 
  -3   8   2        2.27        5.63      8.45 o 
  -2   8   2       84.98       89.21     12.98 o 
  -1   8   2      326.94      318.28     14.30 o 
   0   8   2      282.25      270.63     12.32 o 
   1   8   2      128.24      137.32     18.13 o 
   2   8   2      165.22      159.46     14.36 o 
   3   8   2        1.13        1.52      8.26 o 
   4   8   2        9.23        9.52     11.85 o 
   5   8   2        2.48       -8.98     10.91 o 
  -7   9   2        6.06      -10.08     11.95 o 
  -6   9   2        0.75      -12.97     12.54 o 
  -5   9   2       57.56       57.98     13.00 o 
  -4   9   2        5.97        0.80      9.89 o 
  -3   9   2       84.17      105.56     15.50 o 
  -2   9   2        7.16       -9.15      9.48 o 
  -1   9   2        0.52       -5.90      5.75 o 
   0   9   2        0.72        8.63      6.78 o 
   1   9   2       11.94        7.37      9.68 o 
   2   9   2       30.81        9.19      9.08 o 
   3   9   2       84.12       75.28     14.15 o 
   4   9   2        3.90        6.58     11.50 o 
  -6  10   2        1.94       -7.54     12.67 o 
  -5  10   2        2.46      -16.03     10.69 o 
  -4  10   2       18.23       23.65     12.37 o 
  -3  10   2       33.22       18.43     11.32 o 
  -2  10   2       52.71       53.92     13.95 o 
  -1  10   2        6.25        1.29      6.48 o 
   0  10   2        4.31        4.28      7.61 o 
   1  10   2        4.33        3.51      6.91 o 
   2  10   2       22.87       15.80     12.19 o 
   3  10   2        4.84        6.39     12.78 o 
   4  10   2        9.33       16.02     12.67 o 
  -6  11   2        1.41       -7.00     14.97 o 
  -5  11   2        0.01      -18.56     12.37 o 
  -4  11   2        3.87       -8.71     12.13 o 
  -3  11   2       25.24       16.39     14.04 o 
  -2  11   2       32.30       21.56      8.03 o 
  -1  11   2        0.51        4.22      7.63 o 
   0  11   2       13.75       12.31      8.69 o 
   1  11   2        9.27       -3.35     11.19 o 
   2  11   2       16.60       20.91     11.82 o 
   3  11   2        3.89        5.96     13.91 o 
  -4  12   2        0.83       -9.35     15.71 o 
  -3  12   2        3.56      -13.08     14.63 o 
  -2  12   2       13.10        3.13     17.20 o 
  -1  12   2        0.78       -0.90      9.61 o 
   0  12   2        3.79       -4.92     11.15 o 
   1  12   2       13.27       16.52     13.23 o 
  -2 -13   3        3.55       -0.17     12.61 o 
  -1 -13   3        1.80      -12.19     12.54 o 
   0 -13   3        0.16       -7.74     14.19 o 
   1 -13   3        0.65        2.57     14.11 o 
   2 -13   3        7.68        4.33     13.76 o 
   3 -13   3        0.64      -23.12     15.41 o 
  -3 -12   3       85.73       90.50     16.69 o 
  -2 -12   3       36.60       47.01     14.87 o 
  -1 -12   3      296.41      303.57     22.36 o 
   0 -12   3        2.56        0.76     11.95 o 
   1 -12   3        1.14        0.57     14.11 o 
   2 -12   3       16.32       11.26     13.91 o 
   3 -12   3       32.68       39.84     15.39 o 
   4 -12   3        2.43      -15.04     16.34 o 
  -3 -11   3       95.81      124.22     16.50 o 
  -2 -11   3       64.44       69.81     14.67 o 
  -1 -11   3        2.24       -9.52     11.04 o 
   0 -11   3       81.16      106.51     15.93 o 
   1 -11   3       13.21       -0.74     12.30 o 
   2 -11   3        0.72       -5.19     11.08 o 
   3 -11   3        5.85        3.11     13.69 o 
   4 -11   3      105.30       69.35     16.60 o 
   5 -11   3        2.86      -22.81     15.21 o 
  -5 -10   3        0.00        2.43     11.47 o 
  -4 -10   3        0.12        2.50     10.67 o 
  -3 -10   3       56.28       66.77      8.81 o 
  -2 -10   3        1.14       16.45      9.80 o 
  -1 -10   3       76.91       83.00     14.99 o 
   0 -10   3        1.42      -11.84     11.06 o 
   1 -10   3      293.46      285.66     21.36 o 
   2 -10   3       15.48        7.30     12.97 o 
   3 -10   3       81.06      124.46     17.30 o 
   4 -10   3        0.40      -11.19     11.58 o 
   5 -10   3        0.81      -20.51     13.67 o 
   6 -10   3        0.39      -15.65     14.11 o 
  -6  -9   3        2.14        3.19     11.50 o 
  -5  -9   3       37.60       16.58     12.00 o 
  -4  -9   3        2.58        0.24      6.71 o 
  -3  -9   3       49.14       47.00      7.49 o 
  -2  -9   3      114.95      138.33     17.74 o 
  -1  -9   3       94.90       99.76      8.97 o 
   0  -9   3      285.20      278.21     11.91 o 
   1  -9   3       18.88       12.65     12.02 o 
   2  -9   3      255.55      243.39     18.50 o 
   3  -9   3      167.76      175.89     18.86 o 
   4  -9   3        4.33       10.67     11.60 o 
   5  -9   3       12.67      -10.37     12.65 o 
   6  -9   3       19.44       28.60     14.50 o 
  -7  -8   3       20.33       48.72     14.26 o 
  -6  -8   3       10.96       30.45     12.67 o 
  -5  -8   3        2.09        0.50      6.83 o 
  -4  -8   3      416.54      413.09     13.92 o 
  -3  -8   3      148.57      139.83      8.75 o 
  -2  -8   3        1.66        3.68      5.25 o 
  -1  -8   3      378.59      371.00     11.99 o 
   0  -8   3       94.74       97.61      7.73 o 
   1  -8   3      113.42      116.81     15.82 o 
   2  -8   3      137.76      194.90     18.67 o 
   3  -8   3       63.08       76.20     15.00 o 
   4  -8   3      105.36       97.01     14.60 o 
   5  -8   3        3.09       10.16      6.57 o 
   6  -8   3        0.21       -4.49      7.61 o 
   7  -8   3       22.25       14.49     12.48 o 
  -7  -7   3       23.34       39.69     12.60 o 
  -6  -7   3        0.42        5.95      9.45 o 
  -5  -7   3        3.66       -1.82      5.72 o 
  -4  -7   3       21.75       13.08      9.10 o 
  -3  -7   3        0.80        3.10      4.92 o 
  -2  -7   3      111.85      130.42      7.75 o 
  -1  -7   3      357.75      365.51     16.24 o 
   0  -7   3      138.28      132.94     11.97 o 
   1  -7   3       12.24        3.78      8.76 o 
   2  -7   3     2114.15     2003.80     51.09 o 
   3  -7   3      243.66      237.24     16.02 o 
   4  -7   3      568.15      551.87     12.14 o 
   5  -7   3      153.88      159.14      7.63 o 
   6  -7   3       21.00       22.84      6.59 o 
   7  -7   3       53.55       57.98     12.93 o 
  -8  -6   3       40.51       75.48     15.41 o 
  -7  -6   3       18.00       22.28     11.32 o 
  -6  -6   3       20.57       19.21      9.98 o 
  -5  -6   3        2.20       -7.83      5.22 o 
  -4  -6   3        0.09        0.17      4.80 o 
  -3  -6   3      246.77      242.07     11.24 o 
  -2  -6   3      477.69      467.38     11.92 o 
  -1  -6   3        0.23        1.25      3.54 o 
   0  -6   3      118.14      143.79     14.23 o 
   1  -6   3      645.90      641.18     22.62 o 
   2  -6   3       17.44       26.18      5.15 o 
   3  -6   3      109.30      101.75     13.43 o 
   4  -6   3       23.85       24.42      4.50 o 
   5  -6   3      114.47      122.35      7.18 o 
   6  -6   3       29.28       31.58      9.29 o 
   7  -6   3       23.18       19.00     10.89 o 
   8  -6   3       10.76        6.37     12.65 o 
  -8  -5   3        4.55       -3.89     12.08 o 
  -7  -5   3       79.02       82.71     14.52 o 
  -6  -5   3        7.55        1.32      5.70 o 
  -5  -5   3        0.14       -0.52      4.74 o 
  -4  -5   3      102.38      118.24      8.12 o 
  -3  -5   3      224.75      242.57     10.12 o 
  -2  -5   3      959.16      919.86     17.01 o 
  -1  -5   3      262.03      294.26      8.00 o 
   0  -5   3       50.99       53.46      5.96 o 
   1  -5   3      652.97      663.44     32.06 o 
   2  -5   3      964.83      926.54     16.70 o 
   3  -5   3     1175.62     1167.40     22.12 o 
   4  -5   3      317.78      328.45      8.57 o 
   5  -5   3       67.62       71.38      5.91 o 
   6  -5   3      272.40      286.89     13.49 o 
   7  -5   3       91.64       99.01     14.47 o 
   8  -5   3       21.21       33.84     14.11 o 
  -8  -4   3        0.63       -4.37     11.24 o 
  -7  -4   3       46.14       43.64     11.61 o 
  -6  -4   3       53.97       50.59      7.39 o 
  -5  -4   3       23.10       13.35      7.25 o 
  -4  -4   3      149.34      153.96      7.40 o 
  -3  -4   3      409.37      443.31     10.99 o 
  -2  -4   3      193.35      189.53      8.97 o 
  -1  -4   3     1891.76     1743.09     33.19 o 
   0  -4   3     1408.45     1490.30     43.25 o 
   1  -4   3      816.44      839.37     15.72 o 
   2  -4   3       11.34       25.16      3.17 o 
   3  -4   3        1.24        2.21      2.65 o 
   4  -4   3      250.87      256.44     10.04 o 
   5  -4   3       48.92       57.34      7.88 o 
   6  -4   3      212.65      212.82      9.89 o 
   7  -4   3        0.05       -0.78      9.26 o 
   8  -4   3       32.33       56.20     12.45 o 
  -9  -3   3        9.36        7.85     12.26 o 
  -8  -3   3        3.53        1.87      9.93 o 
  -7  -3   3       40.28       34.93     11.10 o 
  -6  -3   3        3.34        4.51      8.21 o 
  -5  -3   3      719.26      728.41     16.62 o 
  -4  -3   3       87.02       96.69      8.99 o 
  -3  -3   3      416.34      420.37     10.08 o 
  -2  -3   3      199.46      206.03      6.04 o 
  -1  -3   3     1010.19      954.32     15.81 o 
   0  -3   3     3060.76     2926.71     40.06 o 
   1  -3   3     1714.80     1816.19     27.06 o 
   2  -3   3      191.68      181.98      4.96 o 
   3  -3   3       40.00       45.08      3.68 o 
   4  -3   3      179.40      184.87      6.13 o 
   5  -3   3      112.36      114.70     16.56 o 
   6  -3   3        6.19        0.11      5.04 o 
   7  -3   3       13.79       27.34     10.91 o 
   8  -3   3      108.64      119.66     17.37 o 
  -9  -2   3        4.37        2.93     10.24 o 
  -8  -2   3        3.64        3.82     10.15 o 
  -7  -2   3        5.93        6.18      5.90 o 
  -6  -2   3        1.05       -6.32      4.51 o 
  -5  -2   3      765.00      714.07     16.19 o 
  -4  -2   3      253.29      244.62      8.14 o 
  -3  -2   3        1.62        3.15      2.59 o 
  -2  -2   3       10.93        4.94      2.16 o 
  -1  -2   3      739.27      753.44     16.18 o 
   0  -2   3      623.84      594.34     16.44 o 
   1  -2   3       57.64       53.11      3.27 o 
   2  -2   3       19.64       15.20      2.39 o 
   3  -2   3        0.31       -1.90      2.63 o 
   4  -2   3       15.43       11.99      3.20 o 
   5  -2   3       41.22       41.42      5.95 o 
   6  -2   3      161.09      137.57     12.24 o 
   7  -2   3        6.35       13.78     10.21 o 
   8  -2   3       19.10       22.60     11.74 o 
  -9  -1   3       47.05       55.87     14.30 o 
  -8  -1   3       43.84       29.86     10.56 o 
  -7  -1   3       13.71       12.94      5.74 o 
  -6  -1   3       48.54       50.68      6.51 o 
  -5  -1   3      152.72      140.96      6.97 o 
  -4  -1   3      630.71      663.56     14.21 o 
  -3  -1   3      123.38      112.95      5.00 o 
  -2  -1   3      429.49      391.36      8.13 o 
  -1  -1   3      239.57      244.09     11.35 o 
   0  -1   3       26.10       32.14      2.66 o 
   1  -1   3     2082.65     1984.03     22.30 o 
   2  -1   3      672.20      658.15      9.76 o 
   3  -1   3      388.87      341.37      7.02 o 
   4  -1   3      172.57      183.28      7.81 o 
   5  -1   3        1.02       -6.64      4.42 o 
   6  -1   3       36.88       44.66     11.50 o 
   7  -1   3       85.88      111.77     15.49 o 
   8  -1   3        7.83       11.15     12.06 o 
  -9   0   3        8.84        8.85     11.35 o 
  -8   0   3       56.76       72.48     12.21 o 
  -7   0   3       16.44       29.72      6.36 o 
  -6   0   3       92.66      101.04      7.39 o 
  -5   0   3       24.60       30.03      4.63 o 
  -4   0   3       14.99       14.70      3.54 o 
  -3   0   3     1080.91     1053.04     18.61 o 
  -2   0   3     3164.94     3000.25     40.94 o 
  -1   0   3      247.28      238.47      8.63 o 
   0   0   3      245.20      254.99      5.67 o 
   1   0   3        0.76       -1.37      2.68 o 
   2   0   3      256.90      262.06     10.80 o 
   3   0   3       52.64       53.62      9.78 o 
   4   0   3       29.86       37.98      5.17 o 
   5   0   3       18.80       25.90      7.05 o 
   6   0   3      161.39      146.20     11.12 o 
   7   0   3        5.33        8.28     11.10 o 
   8   0   3       28.16       30.60     13.37 o 
  -9   1   3       55.69       69.81     14.60 o 
  -8   1   3        0.69       -3.37      8.50 o 
  -7   1   3       62.84       66.52      7.63 o 
  -6   1   3      154.65      140.00      7.75 o 
  -5   1   3      136.86      134.34      7.07 o 
  -4   1   3       72.80       69.14      5.02 o 
  -3   1   3      668.13      670.83     13.23 o 
  -2   1   3     2326.49     2339.13     33.16 o 
  -1   1   3     5640.63     5644.14    107.97 o 
   0   1   3     2290.92     2243.82     73.98 o 
   1   1   3       60.28       62.18      5.69 o 
   2   1   3      270.60      296.44     12.04 o 
   3   1   3      192.55      199.05     11.78 o 
   4   1   3      486.35      459.39     19.00 o 
   5   1   3       95.79       96.82      8.35 o 
   6   1   3       14.14       11.41      6.15 o 
   7   1   3        2.06        2.67     10.50 o 
   8   1   3        9.28        8.13     12.85 o 
  -9   2   3        3.82       10.63     11.76 o 
  -8   2   3      173.98      163.12     11.08 o 
  -7   2   3      137.80      134.15      8.59 o 
  -6   2   3       43.15       55.80      6.40 o 
  -5   2   3      440.65      455.21     12.59 o 
  -4   2   3       12.19       12.50      3.40 o 
  -3   2   3      106.91      103.43      5.77 o 
  -2   2   3      926.81      922.76     24.01 o 
  -1   2   3        4.36        3.96      3.20 o 
   0   2   3      245.33      236.14      6.24 o 
   1   2   3      823.61      798.70     13.39 o 
   2   2   3        9.62       13.11      5.30 o 
   3   2   3        2.97        1.96      6.09 o 
   4   2   3      141.81      130.51     11.61 o 
   5   2   3      308.42      293.74     17.47 o 
   6   2   3       17.67       17.28      9.67 o 
   7   2   3        0.71        9.56     12.35 o 
  -9   3   3        0.82       -1.22     11.04 o 
  -8   3   3      129.33      157.12     11.73 o 
  -7   3   3        6.70       -1.50      5.26 o 
  -6   3   3      169.15      165.22      8.52 o 
  -5   3   3       13.67       11.73      4.39 o 
  -4   3   3     1232.69     1288.32     23.18 o 
  -3   3   3        0.28        3.11      4.15 o 
  -2   3   3      113.97      117.47      8.13 o 
  -1   3   3      122.73      111.97      6.87 o 
   0   3   3      203.85      170.29      5.81 o 
   1   3   3      257.17      229.20     10.21 o 
   2   3   3      187.10      201.92      7.96 o 
   3   3   3       21.41       18.97      7.52 o 
   4   3   3       54.52       62.57     11.26 o 
   5   3   3      585.26      562.36     25.04 o 
   6   3   3       22.19       35.77     12.73 o 
   7   3   3        0.24       15.76     12.73 o 
  -9   4   3        1.63        2.63     11.13 o 
  -8   4   3        0.47       -3.72      6.63 o 
  -7   4   3       70.15       61.68      7.99 o 
  -6   4   3       24.76       32.29     13.21 o 
  -5   4   3       16.47        5.67      4.03 o 
  -4   4   3      204.99      224.10      8.53 o 
  -3   4   3      214.20      211.33     11.80 o 
  -2   4   3      123.14      136.07      9.34 o 
  -1   4   3       20.34       27.53      5.30 o 
   0   4   3       10.32       12.52      3.45 o 
   1   4   3       41.98       31.33      4.84 o 
   2   4   3      347.48      345.93     12.48 o 
   3   4   3        5.34        5.72      7.41 o 
   4   4   3        0.40        4.22      8.63 o 
   5   4   3        4.73       10.93      9.61 o 
   6   4   3        0.01       -2.30      9.67 o 
   7   4   3       17.68       40.90     15.99 o 
  -9   5   3       49.42       60.09     10.76 o 
  -8   5   3        2.71        5.14      7.22 o 
  -7   5   3        0.58        2.02     12.28 o 
  -6   5   3       53.04       48.48      6.63 o 
  -5   5   3       68.73       66.17      7.21 o 
  -4   5   3      230.68      242.93     14.24 o 
  -3   5   3      205.61      202.27     12.73 o 
  -2   5   3      895.51      971.26     27.91 o 
  -1   5   3        9.56       14.45      5.24 o 
   0   5   3      203.57      218.94      8.24 o 
   1   5   3       25.02       23.00      7.42 o 
   2   5   3        9.23       -0.85      5.00 o 
   3   5   3      118.86      119.29     13.84 o 
   4   5   3        2.39       10.91      9.09 o 
   5   5   3       65.40       51.11     12.97 o 
   6   5   3        0.65       11.93     12.37 o 
  -8   6   3        8.01        7.00      7.46 o 
  -7   6   3       40.75       38.03     12.85 o 
  -6   6   3       14.94        4.82      9.65 o 
  -5   6   3       15.19       17.10      9.34 o 
  -4   6   3       59.42       82.22     11.74 o 
  -3   6   3       15.94       16.12      7.65 o 
  -2   6   3       13.31       12.45      6.35 o 
  -1   6   3       61.04       99.32     10.24 o 
   0   6   3       26.45       20.21      4.88 o 
   1   6   3       86.61      103.02      8.05 o 
   2   6   3        7.66        3.70      7.56 o 
   3   6   3       58.11       67.61     12.69 o 
   4   6   3       31.23       26.90     11.43 o 
   5   6   3        2.10       -4.67     12.37 o 
   6   6   3        3.55      -11.32     11.13 o 
  -8   7   3       37.69       34.73      9.07 o 
  -7   7   3        7.32        5.30     12.63 o 
  -6   7   3        8.44       17.58     10.13 o 
  -5   7   3        0.76       -9.61      9.30 o 
  -4   7   3        0.07       -1.52      7.72 o 
  -3   7   3       64.57       73.11     12.26 o 
  -2   7   3      274.15      267.51     15.30 o 
  -1   7   3       28.12       19.35      5.25 o 
   0   7   3      393.00      403.68     13.55 o 
   1   7   3       11.58       11.24      6.24 o 
   2   7   3       30.37       29.03      9.71 o 
   3   7   3       30.60       39.07     11.47 o 
   4   7   3        0.05       -1.30     10.02 o 
   5   7   3       21.33       -9.72     12.02 o 
  -8   8   3        1.36       13.13     13.63 o 
  -7   8   3        3.43      -11.76     13.06 o 
  -6   8   3        4.98      -12.30     10.37 o 
  -5   8   3       47.70       45.18     11.78 o 
  -4   8   3       66.19       62.16     13.41 o 
  -3   8   3       10.63        6.33      9.56 o 
  -2   8   3        7.97       14.52      9.09 o 
  -1   8   3       19.47       12.58      6.55 o 
   0   8   3       29.53       27.27      7.61 o 
   1   8   3       17.23       12.34      6.81 o 
   2   8   3       29.42       29.88     11.58 o 
   3   8   3      172.78      196.16     19.08 o 
   4   8   3        0.69       -8.82     10.87 o 
   5   8   3       63.89       72.18     17.49 o 
  -7   9   3        5.89        9.80     15.10 o 
  -6   9   3       69.04       53.14     14.54 o 
  -5   9   3       31.11       44.01     14.60 o 
  -4   9   3        1.23       -4.48     10.65 o 
  -3   9   3        1.61        1.00     11.28 o 
  -2   9   3        8.91        6.72     10.41 o 
  -1   9   3        3.46        7.20      6.44 o 
   0   9   3       33.32       53.18      8.76 o 
   1   9   3        0.83        4.65      9.76 o 
   2   9   3        0.41       -9.43      9.19 o 
   3   9   3        9.13       -4.95      9.54 o 
   4   9   3       11.56        0.54     12.15 o 
  -6  10   3        3.60        7.67     14.56 o 
  -5  10   3        0.01        7.59     13.11 o 
  -4  10   3       14.92       12.69     13.69 o 
  -3  10   3       16.61        8.35     12.76 o 
  -2  10   3       12.93       -3.60     11.79 o 
  -1  10   3        4.53       -6.59     10.23 o 
   0  10   3       14.00        5.56      9.71 o 
   1  10   3       21.40       21.84     11.45 o 
   2  10   3       14.16        2.30     11.30 o 
   3  10   3        4.83        5.22     13.24 o 
  -5  11   3        0.46        0.57     15.58 o 
  -4  11   3        2.48      -20.87     13.91 o 
  -3  11   3        2.06      -19.23     12.82 o 
  -2  11   3        0.76       -9.77      7.85 o 
  -1  11   3        0.48        0.77      8.76 o 
   0  11   3        2.24       -1.41     10.35 o 
   1  11   3        0.09        4.15     13.15 o 
   2  11   3        3.89       -0.54     13.41 o 
  -4  12   3        1.20      -24.76     16.50 o 
  -3  12   3        8.66       -7.35     13.53 o 
  -2  12   3        0.01       -7.76      8.97 o 
  -1  12   3       15.62       12.58      9.80 o 
   0  12   3        2.26       10.71     14.23 o 
  -2 -13   4       14.84       28.56     15.02 o 
  -1 -13   4        0.36       24.67     14.02 o 
   0 -13   4        6.79      -15.43     13.67 o 
   1 -13   4        7.43        3.43     15.19 o 
   2 -13   4        0.19       -6.82     16.15 o 
   3 -13   4        1.31      -16.04     15.50 o 
  -3 -12   4        6.46        6.50     13.10 o 
  -2 -12   4       63.13       78.48     16.43 o 
  -1 -12   4       37.79       46.92     14.76 o 
   0 -12   4        5.62        7.72     13.97 o 
   1 -12   4       11.49       16.73     12.39 o 
   2 -12   4       24.11       60.14     16.45 o 
   3 -12   4       19.00       28.16     16.41 o 
   4 -12   4       22.13       36.38     17.10 o 
  -4 -11   4       11.51       12.89     12.56 o 
  -3 -11   4        0.39      -10.19     11.24 o 
  -2 -11   4       23.36       25.40     11.28 o 
  -1 -11   4       20.29       18.97     12.91 o 
   0 -11   4       12.01       48.03     15.06 o 
   1 -11   4        0.39      -16.20     10.80 o 
   2 -11   4       14.63       14.84     12.41 o 
   3 -11   4       40.88       42.27     13.97 o 
   4 -11   4        0.41       -4.13     13.21 o 
   5 -11   4        0.88      -23.76     15.84 o 
  -4 -10   4       23.27       33.01     11.71 o 
  -3 -10   4       28.53       26.93     11.74 o 
  -2 -10   4       66.39       93.08     15.02 o 
  -1 -10   4       55.05       44.20     12.00 o 
   0 -10   4      232.57      238.32     20.26 o 
   1 -10   4       27.51       25.58     13.71 o 
   2 -10   4       16.04       -9.04     10.95 o 
   3 -10   4        0.07       -6.65     12.35 o 
   4 -10   4        0.16      -18.95     12.63 o 
   5 -10   4        1.55      -22.67     15.11 o 
   6 -10   4       21.69        0.94     15.76 o 
  -6  -9   4       56.08       79.37     15.26 o 
  -5  -9   4       18.31        2.61      7.18 o 
  -4  -9   4       70.34       95.90     14.28 o 
  -3  -9   4       83.32       98.08     13.87 o 
  -2  -9   4       25.77       32.16     11.60 o 
  -1  -9   4      185.24      154.04     15.21 o 
   0  -9   4       79.41       88.60     14.91 o 
   1  -9   4      105.14      100.36     16.13 o 
   2  -9   4        5.40       -4.41     10.56 o 
   3  -9   4       58.83       92.19     16.69 o 
   4  -9   4        5.49       -4.37     13.10 o 
   5  -9   4        1.31      -16.48     10.98 o 
   6  -9   4       11.42        0.09     14.99 o 
  -7  -8   4        1.59       -6.06     12.04 o 
  -6  -8   4       19.87       16.69     10.87 o 
  -5  -8   4        0.32       -0.32      7.94 o 
  -4  -8   4        0.05        7.05      5.90 o 
  -3  -8   4      135.39      130.05      8.76 o 
  -2  -8   4        0.74       -2.25      8.12 o 
  -1  -8   4       61.43      103.53     14.24 o 
   0  -8   4      821.67      843.47     30.82 o 
   1  -8   4      242.68      233.74     17.37 o 
   2  -8   4      911.13      838.35     30.99 o 
   3  -8   4      108.69      113.84     16.56 o 
   4  -8   4      138.12      144.22     11.22 o 
   5  -8   4       62.11       59.00      9.23 o 
   6  -8   4        9.92       -1.56     11.35 o 
  -7  -7   4        0.16       -1.82     11.71 o 
  -6  -7   4       47.85       52.10      8.43 o 
  -5  -7   4        6.20       -0.55      5.69 o 
  -4  -7   4      945.62      920.63     29.88 o 
  -3  -7   4       20.15       22.25      7.71 o 
  -2  -7   4      865.58      928.74     18.72 o 
  -1  -7   4        1.16        5.14      4.40 o 
   0  -7   4      197.73      209.71      8.37 o 
   1  -7   4       64.38       62.98     12.04 o 
   2  -7   4        0.09        3.92      5.41 o 
   3  -7   4        3.86        6.38      5.92 o 
   4  -7   4       55.85       64.00      5.96 o 
   5  -7   4       30.27       29.82      5.75 o 
   6  -7   4       24.08       20.36      7.12 o 
  -8  -6   4       10.79       19.65     13.41 o 
  -7  -6   4        3.86        5.15     10.15 o 
  -6  -6   4       24.53       27.01     16.59 o 
  -5  -6   4        6.46        5.49      5.53 o 
  -4  -6   4      680.36      629.49     15.64 o 
  -3  -6   4      397.85      389.57     11.40 o 
  -2  -6   4      762.14      760.02     23.71 o 
  -1  -6   4      192.30      188.55      6.95 o 
   0  -6   4      648.52      701.24     13.81 o 
   1  -6   4      240.14      228.48      9.07 o 
   2  -6   4      231.47      235.38      9.54 o 
   3  -6   4        0.04        7.15      3.64 o 
   4  -6   4      246.39      250.06      9.42 o 
   5  -6   4       14.94       15.51      5.20 o 
   6  -6   4      114.41      130.47     26.56 o 
   7  -6   4        0.13        5.50     11.39 o 
  -8  -5   4       21.28       27.75     11.17 o 
  -7  -5   4        8.84       -2.46      9.80 o 
  -6  -5   4       24.18       25.76      6.40 o 
  -5  -5   4       39.97       39.74      8.39 o 
  -4  -5   4        0.01       -6.03      4.02 o 
  -3  -5   4      180.11      191.14      7.71 o 
  -2  -5   4      682.39      686.74     13.62 o 
  -1  -5   4      682.23      741.36     13.45 o 
   0  -5   4       99.42       95.03      6.34 o 
   1  -5   4     1173.68     1218.57     22.07 o 
   2  -5   4      187.98      202.67      6.01 o 
   3  -5   4        5.90        4.65      3.48 o 
   4  -5   4      206.00      207.39      7.49 o 
   5  -5   4      113.97      123.64      8.13 o 
   6  -5   4       28.05       30.10     13.53 o 
   7  -5   4        0.35        4.91     10.54 o 
  -8  -4   4       12.64       -2.82      9.89 o 
  -7  -4   4        0.00       -3.30      5.81 o 
  -6  -4   4        6.97       -3.45      5.05 o 
  -5  -4   4        0.01       -0.99      4.20 o 
  -4  -4   4        0.71       -5.27      3.51 o 
  -3  -4   4       18.08        8.63      3.43 o 
  -2  -4   4      654.27      642.54     13.88 o 
  -1  -4   4      877.51      934.60     16.80 o 
   0  -4   4        6.74       12.66      3.73 o 
   1  -4   4       33.87       26.38      2.42 o 
   2  -4   4      366.80      421.84     13.11 o 
   3  -4   4      293.27      300.29      7.80 o 
   4  -4   4       41.61       43.28      4.76 o 
   5  -4   4        0.50        0.19      4.70 o 
   6  -4   4        2.09        6.25      5.77 o 
   7  -4   4        1.84       15.56     10.39 o 
  -9  -3   4        0.34        8.54     12.61 o 
  -8  -3   4       76.76       62.66     12.45 o 
  -7  -3   4       12.48       26.11      8.77 o 
  -6  -3   4      481.84      452.82     13.84 o 
  -5  -3   4        1.24        3.43      4.15 o 
  -4  -3   4      286.65      305.61      9.43 o 
  -3  -3   4        0.74       -1.56      2.65 o 
  -2  -3   4      208.91      229.01      6.42 o 
  -1  -3   4        2.45        5.04      4.35 o 
   0  -3   4       20.06       22.44      3.33 o 
   1  -3   4      136.97      137.15      3.89 o 
   2  -3   4      546.92      596.98      9.96 o 
   3  -3   4      394.29      405.74      9.82 o 
   4  -3   4      626.93      580.99     11.28 o 
   5  -3   4       27.74       24.57      5.61 o 
   6  -3   4       35.52       45.66      6.88 o 
   7  -3   4       80.62      102.02     14.60 o 
   8  -3   4        5.49        3.37     13.69 o 
  -9  -2   4       16.80        7.65     11.32 o 
  -8  -2   4      165.61      172.88     15.87 o 
  -7  -2   4      269.71      240.67     12.57 o 
  -6  -2   4      312.23      292.02     10.88 o 
  -5  -2   4        4.46        0.02      5.61 o 
  -4  -2   4     1698.23     1746.18     57.71 o 
  -3  -2   4       24.37       20.36      3.17 o 
  -2  -2   4      526.27      559.60     15.34 o 
  -1  -2   4     1295.44     1174.51     18.30 o 
   0  -2   4     1439.35     1457.34     21.99 o 
   1  -2   4      945.42      954.32     12.58 o 
   2  -2   4     1347.76     1361.33     17.56 o 
   3  -2   4        9.51        8.38      4.25 o 
   4  -2   4       79.14       84.15      6.86 o 
   5  -2   4        1.31        3.33      4.92 o 
   6  -2   4       24.61       36.03      6.88 o 
   7  -2   4       41.14       17.58     11.78 o 
   8  -2   4        0.46        1.74     12.54 o 
  -9  -1   4        2.84       17.99     11.74 o 
  -8  -1   4        9.20       15.28      7.03 o 
  -7  -1   4      418.93      409.00     13.80 o 
  -6  -1   4        0.88       -3.64      4.26 o 
  -5  -1   4        0.37       -2.05      3.73 o 
  -4  -1   4      161.19      161.93      6.78 o 
  -3  -1   4      262.07      247.84      7.30 o 
  -2  -1   4      111.65      114.04      3.74 o 
  -1  -1   4     1051.61     1021.81     16.14 o 
   0  -1   4       23.16       15.92      1.99 o 
   1  -1   4      643.51      613.26      9.13 o 
   2  -1   4     2348.35     2296.72     26.70 o 
   3  -1   4     1204.54     1232.96     18.50 o 
   4  -1   4       14.18       10.16      4.88 o 
   5  -1   4       27.39       25.69      6.01 o 
   6  -1   4        5.64        1.60      6.13 o 
   7  -1   4      120.39      121.68     15.99 o 
  -9   0   4        0.24       -3.22     11.48 o 
  -8   0   4        3.44        5.68      6.33 o 
  -7   0   4      195.45      192.30     10.13 o 
  -6   0   4       17.20       11.92      8.60 o 
  -5   0   4       21.12       21.84      4.87 o 
  -4   0   4      383.66      407.01     10.75 o 
  -3   0   4      155.86      159.75      5.83 o 
  -2   0   4     2331.61     2331.32     39.96 o 
  -1   0   4       87.42       83.78      5.80 o 
   0   0   4       15.70       17.38      2.37 o 
   1   0   4      562.55      492.74      9.25 o 
   2   0   4      392.67      402.51     14.24 o 
   3   0   4        7.15        9.89      6.02 o 
   4   0   4        0.51        1.38      4.61 o 
   5   0   4        6.25        4.19      5.78 o 
   6   0   4       68.63       59.12     10.59 o 
   7   0   4        0.13       -1.26     10.13 o 
  -9   1   4       12.72        4.56     11.41 o 
  -8   1   4        0.01        4.20      6.32 o 
  -7   1   4        1.83       -2.62      5.28 o 
  -6   1   4       30.33       33.21      6.06 o 
  -5   1   4        0.44       -4.79      3.44 o 
  -4   1   4       71.66       88.72      6.15 o 
  -3   1   4      831.01      872.89     17.58 o 
  -2   1   4      162.74      188.47      9.26 o 
  -1   1   4     3218.40     3288.82     66.00 o 
   0   1   4       41.53       53.25      9.65 o 
   1   1   4      252.47      253.01      6.14 o 
   2   1   4      219.56      177.40     10.00 o 
   3   1   4       66.74       72.22      9.97 o 
   4   1   4      269.46      249.13     14.95 o 
   5   1   4       64.03       72.51     10.43 o 
   6   1   4       70.90       85.84      9.47 o 
   7   1   4        9.76       -0.35     11.35 o 
  -9   2   4       42.34       33.10     11.85 o 
  -8   2   4       75.67       70.55     18.53 o 
  -7   2   4       27.56       31.24      8.47 o 
  -6   2   4        0.08       -3.85      4.73 o 
  -5   2   4       41.49       47.91      5.59 o 
  -4   2   4       61.08       62.82      5.59 o 
  -3   2   4      931.34      849.74     24.77 o 
  -2   2   4      130.80      144.78      8.52 o 
  -1   2   4        0.39        2.37      3.46 o 
   0   2   4       40.00       41.46      3.55 o 
   1   2   4      328.74      349.41      7.82 o 
   2   2   4       17.83       29.21      6.85 o 
   3   2   4      200.78      180.01     12.17 o 
   4   2   4       71.83       83.95     13.08 o 
   5   2   4       26.16       28.23      9.78 o 
   6   2   4       60.96       54.74      8.69 o 
   7   2   4        2.61       -6.00     12.69 o 
  -9   3   4       33.73       47.04      9.22 o 
  -8   3   4       13.97       11.03      7.04 o 
  -7   3   4        0.44        0.68      5.32 o 
  -6   3   4       25.87       27.65      5.57 o 
  -5   3   4       13.73        9.65      4.20 o 
  -4   3   4      253.75      257.40      8.82 o 
  -3   3   4      719.75      754.07     23.17 o 
  -2   3   4      626.73      622.60     19.56 o 
  -1   3   4      509.30      549.87     17.10 o 
   0   3   4      114.35       94.15      5.80 o 
   1   3   4     1436.33     1445.66     23.16 o 
   2   3   4        4.50       -3.80      6.26 o 
   3   3   4       79.94       75.41     10.74 o 
   4   3   4      296.99      290.77     17.58 o 
   5   3   4      223.48      230.19     17.45 o 
   6   3   4       39.54       49.01     12.98 o 
   7   3   4       17.17        6.91     14.10 o 
  -9   4   4        2.67       -9.59      8.13 o 
  -8   4   4        0.16       -6.91      6.81 o 
  -7   4   4       19.51       21.02      6.48 o 
  -6   4   4      106.64      117.55      8.78 o 
  -5   4   4       33.32       33.88      5.75 o 
  -4   4   4      413.17      441.90     18.86 o 
  -3   4   4       30.24       26.91      6.71 o 
  -2   4   4       77.10       90.28      9.39 o 
  -1   4   4      164.94      157.39      9.17 o 
   0   4   4      501.38      529.11     12.31 o 
   1   4   4       12.92       16.29      3.95 o 
   2   4   4       40.52       49.83      9.47 o 
   3   4   4        5.88       21.62      8.87 o 
   4   4   4      342.07      310.00     18.78 o 
   5   4   4        0.43       12.19     11.54 o 
   6   4   4       53.66       44.23     12.98 o 
  -9   5   4      133.79      119.78     12.99 o 
  -8   5   4       25.47       27.19      8.29 o 
  -7   5   4       71.15       80.12      9.00 o 
  -6   5   4        1.08       -1.64      5.19 o 
  -5   5   4       27.52       19.36      8.15 o 
  -4   5   4        7.45       -3.93      5.95 o 
  -3   5   4        3.24       -2.82      5.80 o 
  -2   5   4      208.44      222.81     12.43 o 
  -1   5   4      137.85      144.66      9.45 o 
   0   5   4      162.23      181.10      7.81 o 
   1   5   4      410.91      392.79     11.21 o 
   2   5   4       90.08       90.36     11.74 o 
   3   5   4      127.78      138.64     14.54 o 
   4   5   4      383.75      312.09     19.60 o 
   5   5   4       11.58        8.69     11.43 o 
   6   5   4        1.06      -13.76     12.00 o 
  -8   6   4        0.01       10.97      8.17 o 
  -7   6   4        4.25        7.21     10.19 o 
  -6   6   4        1.64       -2.13      8.80 o 
  -5   6   4       31.87       37.95     10.47 o 
  -4   6   4        3.50        6.08      7.04 o 
  -3   6   4       59.89       67.81     11.04 o 
  -2   6   4       33.08       43.92      8.48 o 
  -1   6   4        5.94       13.24      4.74 o 
   0   6   4        3.55        3.53      5.09 o 
   1   6   4        3.74        4.62      5.64 o 
   2   6   4        2.86        5.45      8.13 o 
   3   6   4       17.70       10.04      9.17 o 
   4   6   4       73.64       68.79     13.39 o 
   5   6   4        7.19       17.02     12.76 o 
  -8   7   4        4.12       -1.98     13.32 o 
  -7   7   4       35.88       20.30     11.56 o 
  -6   7   4        0.39       -9.89      9.58 o 
  -5   7   4        0.09       -5.04      7.50 o 
  -4   7   4       26.69       20.76     10.52 o 
  -3   7   4        1.15       -0.69      7.22 o 
  -2   7   4       30.00       18.95      9.04 o 
  -1   7   4      114.16      147.26     16.44 o 
   0   7   4       64.37       57.13      7.60 o 
   1   7   4        2.25       -2.70      7.65 o 
   2   7   4       36.71       35.62     11.37 o 
   3   7   4        0.74        5.00      9.87 o 
   4   7   4        4.93       15.11     12.41 o 
   5   7   4        0.50       -3.52     12.41 o 
  -8   8   4        0.25       -1.74     14.89 o 
  -7   8   4       22.20       27.67     14.80 o 
  -6   8   4       17.55        6.30     11.84 o 
  -5   8   4        3.33       -4.48      9.37 o 
  -4   8   4       13.65       -5.39      9.72 o 
  -3   8   4      178.96      179.47     16.80 o 
  -2   8   4       16.29       17.62      9.63 o 
  -1   8   4       41.41       52.65      7.93 o 
   0   8   4        0.00       -9.16      6.11 o 
   1   8   4        1.42        1.72      8.48 o 
   2   8   4       34.83       43.99     11.87 o 
   3   8   4        8.65        2.09     10.04 o 
   4   8   4       25.63       45.01     14.97 o 
  -7   9   4        0.52      -14.50     12.45 o 
  -6   9   4        8.36        4.89     13.39 o 
  -5   9   4       10.76      -15.43     10.78 o 
  -4   9   4       70.16       66.02     14.23 o 
  -3   9   4       65.56       52.12     12.69 o 
  -2   9   4        0.25       -7.84      5.65 o 
  -1   9   4      134.49      144.72     11.65 o 
   0   9   4       47.99       57.85      9.16 o 
   1   9   4      155.12      156.06     17.69 o 
   2   9   4       20.55       19.21     11.39 o 
   3   9   4        0.01       -3.07     11.63 o 
  -6  10   4        8.43       -3.78     12.61 o 
  -5  10   4       16.83       14.56     12.69 o 
  -4  10   4       53.32       44.64     14.28 o 
  -3  10   4       32.89       52.22     15.97 o 
  -2  10   4        2.19       -2.42      8.56 o 
  -1  10   4        0.28       -6.70      7.25 o 
   0  10   4        2.47      -16.53     11.02 o 
   1  10   4       32.13       12.73     11.78 o 
   2  10   4        0.01      -10.54     11.82 o 
  -5  11   4        1.07      -23.02     15.87 o 
  -4  11   4       63.57       61.01     16.37 o 
  -3  11   4        2.27        4.29      8.07 o 
  -2  11   4       59.04       44.09     10.07 o 
  -1  11   4       27.35       30.16     10.16 o 
   0  11   4       17.10       16.06     13.15 o 
   1  11   4        0.45       20.76     13.50 o 
  -2 -13   5       23.33       20.34     15.43 o 
  -1 -13   5        5.55       14.60     13.82 o 
   0 -13   5       57.10       58.72     16.76 o 
   1 -13   5       15.08       11.00     14.76 o 
   2 -13   5       24.71       15.54     17.41 o 
  -4 -12   5       30.40       41.51     16.13 o 
  -3 -12   5        1.97       -9.61     10.21 o 
  -2 -12   5       33.61       58.81     14.36 o 
  -1 -12   5        7.60       28.56     13.00 o 
   0 -12   5        3.67       -0.37     11.60 o 
   1 -12   5       33.92       19.06     13.28 o 
   2 -12   5       45.19       52.42     17.49 o 
   3 -12   5       39.83       38.68     16.95 o 
   4 -12   5        8.20        6.43     16.93 o 
  -5 -11   5        1.46       14.49     13.98 o 
  -3 -11   5      126.74      152.54     17.41 o 
  -2 -11   5      144.55      172.93     19.62 o 
  -1 -11   5        7.95       12.35     11.39 o 
   0 -11   5       10.98        9.71     12.48 o 
   1 -11   5       14.99        2.56     13.39 o 
   2 -11   5        3.50        3.28     13.26 o 
   3 -11   5        8.21       17.80     14.54 o 
   4 -11   5        1.23      -15.02     15.82 o 
   5 -11   5        5.83      -19.21     15.63 o 
  -5 -10   5       15.99       11.41     12.30 o 
  -4 -10   5        2.14       20.47     11.58 o 
  -3 -10   5      142.93      132.20     15.76 o 
  -2 -10   5        4.41        6.87      9.72 o 
  -1 -10   5       52.38       48.51     13.45 o 
   0 -10   5        3.16      -10.98      9.82 o 
   1 -10   5       27.42       25.60     13.36 o 
   2 -10   5       20.97       32.49     13.15 o 
   3 -10   5      155.11      197.40     21.58 o 
   4 -10   5       67.57       61.18     16.73 o 
   5 -10   5       41.53        8.78     16.00 o 
  -5  -9   5        0.76        5.32      9.61 o 
  -4  -9   5        2.72        0.80      8.32 o 
  -3  -9   5       42.66       30.79     11.35 o 
  -2  -9   5      183.11      191.97     15.84 o 
  -1  -9   5       91.87      122.01     16.73 o 
   0  -9   5      208.43      196.03     17.00 o 
   1  -9   5       21.38       24.89     12.71 o 
   2  -9   5        2.80       -4.50     11.17 o 
   3  -9   5        5.80       17.45     11.69 o 
   4  -9   5       11.11       13.93     13.50 o 
   5  -9   5        4.02       -6.35     13.74 o 
   6  -9   5        0.01       -9.50     12.26 o 
  -7  -8   5        2.71       -0.63     13.04 o 
  -6  -8   5       93.15      118.24     10.90 o 
  -5  -8   5       65.76       97.04     14.28 o 
  -4  -8   5       65.79       72.70     12.32 o 
  -3  -8   5      107.63      107.93     13.84 o 
  -2  -8   5       32.46       45.09     10.85 o 
  -1  -8   5      306.89      321.52     18.50 o 
   0  -8   5      286.57      272.66     17.84 o 
   1  -8   5       26.53       34.03     11.82 o 
   2  -8   5       36.65       38.79      7.58 o 
   3  -8   5        9.69        4.47      6.63 o 
   4  -8   5      102.71      102.86     18.17 o 
   5  -8   5       64.28       72.34      9.97 o 
   6  -8   5       24.15       28.67     12.63 o 
  -7  -7   5       13.73       12.95     12.24 o 
  -6  -7   5        2.40        4.97      7.32 o 
  -5  -7   5      464.66      459.79     14.52 o 
  -4  -7   5        5.55        6.06      6.36 o 
  -3  -7   5        0.25        2.15      4.89 o 
  -2  -7   5       98.78      125.60     13.84 o 
  -1  -7   5       79.40       70.28     11.04 o 
   0  -7   5      234.24      237.61     16.41 o 
   1  -7   5      122.78      124.25      8.34 o 
   2  -7   5       11.14       10.98      8.04 o 
   3  -7   5      206.51      195.40     10.22 o 
   4  -7   5       23.57       19.62      7.01 o 
   5  -7   5       24.98       29.90      9.21 o 
   6  -7   5       30.35       25.27     10.34 o 
  -8  -6   5        4.44        7.32     12.28 o 
  -7  -6   5       18.80       28.99      7.99 o 
  -6  -6   5        0.89       -7.72      6.13 o 
  -5  -6   5      113.82      111.41      9.85 o 
  -4  -6   5       64.32       72.78      7.10 o 
  -3  -6   5      421.32      409.90     11.41 o 
  -2  -6   5      199.09      187.20      7.00 o 
  -1  -6   5     1003.67      988.59     29.60 o 
   0  -6   5      352.48      346.20     10.94 o 
   1  -6   5      706.26      665.23     15.94 o 
   2  -6   5     1039.37      952.67     80.75 o 
   3  -6   5      380.56      372.70     18.79 o 
   4  -6   5       29.38       26.97      5.09 o 
   5  -6   5        5.64        4.32      6.22 o 
   6  -6   5        5.05       -1.56     10.10 o 
  -8  -5   5       45.63       61.57     13.73 o 
  -7  -5   5        0.17       -1.10      6.06 o 
  -6  -5   5      209.04      196.41     10.16 o 
  -5  -5   5       79.09       82.08      7.57 o 
  -4  -5   5      181.82      172.49     13.95 o 
  -3  -5   5      427.91      411.49     15.82 o 
  -2  -5   5       39.73       41.58      4.29 o 
  -1  -5   5       99.77      109.76     16.93 o 
   0  -5   5       25.30       26.64      7.02 o 
   1  -5   5      152.73      157.95     12.04 o 
   2  -5   5      137.55      132.28      6.32 o 
   3  -5   5      151.51      157.11      6.47 o 
   4  -5   5        4.41        9.66      4.33 o 
   5  -5   5       19.63       18.87      5.82 o 
   6  -5   5        9.93       14.19      6.80 o 
   7  -5   5        0.68        3.72     11.37 o 
  -9  -4   5        2.72       11.98     12.30 o 
  -8  -4   5       28.07       24.28     11.67 o 
  -7  -4   5       48.59       48.92     20.64 o 
  -6  -4   5       89.57       93.29      8.43 o 
  -5  -4   5       60.34       50.84      8.46 o 
  -4  -4   5       70.18       71.86      6.37 o 
  -3  -4   5      878.10      942.74     17.53 o 
  -2  -4   5      261.60      241.25      5.54 o 
  -1  -4   5     1432.77     1479.07     24.06 o 
   0  -4   5      226.23      304.19      8.98 o 
   1  -4   5       29.93       34.33      2.99 o 
   2  -4   5      657.68      689.05     11.43 o 
   3  -4   5      116.65      108.48      5.43 o 
   4  -4   5      144.40      130.59     10.67 o 
   5  -4   5       49.25       57.49      7.00 o 
   6  -4   5        0.45        3.60      6.05 o 
   7  -4   5       10.99       28.03     12.54 o 
  -9  -3   5        5.30       -9.98      9.84 o 
  -8  -3   5       32.33       34.13      8.17 o 
  -7  -3   5        0.62        6.16      6.02 o 
  -6  -3   5       32.94       36.60      6.22 o 
  -5  -3   5        2.80        5.66      4.25 o 
  -4  -3   5       32.84       43.67      4.85 o 
  -3  -3   5        6.65        0.20      2.96 o 
  -2  -3   5     1311.68     1349.59     23.04 o 
  -1  -3   5      222.61      227.72      7.08 o 
   0  -3   5       11.33        9.91      2.85 o 
   1  -3   5      208.04      225.86      5.36 o 
   2  -3   5        9.56        9.43      2.77 o 
   3  -3   5      312.54      327.02      8.03 o 
   4  -3   5      214.27      227.57      9.29 o 
   5  -3   5      103.92      112.85      8.71 o 
   6  -3   5       15.29       32.82      9.70 o 
   7  -3   5       13.24       17.19     11.15 o 
  -9  -2   5        0.02       14.13     11.74 o 
  -8  -2   5       31.39       17.94      7.28 o 
  -7  -2   5       26.71       21.56      6.37 o 
  -6  -2   5       27.09       27.69      6.19 o 
  -5  -2   5       41.16       44.06      5.59 o 
  -4  -2   5        0.06       -0.43      3.08 o 
  -3  -2   5        3.17        3.42      2.00 o 
  -2  -2   5      796.66      795.67     11.00 o 
  -1  -2   5      441.94      397.80      9.14 o 
   0  -2   5     1229.13     1252.99     20.22 o 
   1  -2   5      479.71      501.56      8.50 o 
   2  -2   5       20.40       23.96      3.14 o 
   3  -2   5      141.32      140.48      5.43 o 
   4  -2   5      125.99      128.67      7.67 o 
   5  -2   5       50.00       44.33      6.64 o 
   6  -2   5      159.56      173.73     11.12 o 
   7  -2   5        3.79        5.32     11.98 o 
  -9  -1   5        0.40        4.65     10.67 o 
  -8  -1   5       49.61       44.81      8.10 o 
  -7  -1   5      242.91      215.54     14.37 o 
  -6  -1   5      282.71      263.65     10.47 o 
  -5  -1   5      426.51      440.64     12.51 o 
  -4  -1   5      152.49      141.88     10.59 o 
  -3  -1   5       11.13        8.92      1.87 o 
  -2  -1   5      151.28      156.78      5.91 o 
  -1  -1   5      417.18      439.42      9.53 o 
   0  -1   5        2.41        2.53      2.46 o 
   1  -1   5      268.54      305.87      6.32 o 
   2  -1   5      107.41      103.69      6.06 o 
   3  -1   5       37.73       49.88      6.93 o 
   4  -1   5        2.22        2.75      5.05 o 
   5  -1   5       54.05       60.00      7.35 o 
   6  -1   5      261.97      270.21     14.30 o 
   7  -1   5       32.05       29.75     14.34 o 
  -9   0   5        2.22        2.76     11.34 o 
  -8   0   5        9.70        1.59      6.68 o 
  -7   0   5       22.95       19.71      6.28 o 
  -6   0   5        2.81        5.76      5.52 o 
  -5   0   5       96.97      101.25      6.87 o 
  -4   0   5       71.57       75.40      5.30 o 
  -3   0   5     2172.86     2282.80     26.17 o 
  -2   0   5      287.28      274.75     10.33 o 
  -1   0   5     1067.55     1117.79     27.10 o 
   0   0   5       95.59      102.60      6.65 o 
   1   0   5     1363.48     1293.90     20.27 o 
   2   0   5       32.88       33.10      2.75 o 
   3   0   5      117.16      121.63      7.95 o 
   4   0   5        0.04       -1.85      5.31 o 
   5   0   5      265.02      245.80     11.23 o 
   6   0   5       22.24       18.78      7.71 o 
   7   0   5      112.93      180.53     20.93 o 
  -9   1   5        0.80        2.22      7.43 o 
  -8   1   5       91.86      111.82     10.65 o 
  -7   1   5        0.01       -0.89      7.82 o 
  -6   1   5        0.19        0.73      4.75 o 
  -5   1   5       43.20       52.73      5.93 o 
  -4   1   5      201.27      216.68     12.44 o 
  -3   1   5      711.14      698.34     21.71 o 
  -2   1   5      364.06      368.29     13.50 o 
  -1   1   5     1405.87     1427.72     32.88 o 
   0   1   5      538.71      530.50     11.11 o 
   1   1   5       69.62       77.32      4.19 o 
   2   1   5      739.87      728.57     22.43 o 
   3   1   5       57.89       64.20     10.50 o 
   4   1   5       25.82       22.88     10.72 o 
   5   1   5       92.31       94.90      9.14 o 
   6   1   5        6.19       -2.19      6.79 o 
   7   1   5        2.32        2.20     13.82 o 
  -9   2   5        5.62       -0.47     11.29 o 
  -8   2   5      137.30      159.56     11.49 o 
  -7   2   5       79.45       82.56      8.57 o 
  -6   2   5       22.77       26.06      5.72 o 
  -5   2   5        8.27        6.95      4.40 o 
  -4   2   5      154.32      143.35      6.92 o 
  -3   2   5     1622.39     1683.50     41.53 o 
  -2   2   5     1408.45     1607.89     38.75 o 
  -1   2   5      165.58      161.48      9.17 o 
   0   2   5        2.50        2.99      2.76 o 
   1   2   5       58.24       55.11      6.08 o 
   2   2   5       24.34       21.52      7.80 o 
   3   2   5      278.49      284.53     15.99 o 
   4   2   5       22.48       28.08     10.34 o 
   5   2   5       53.51       61.63     13.61 o 
   6   2   5        3.99        1.53      7.47 o 
   7   2   5       20.51       29.56     15.86 o 
  -9   3   5       39.67       40.54      9.39 o 
  -8   3   5       64.11       75.28      9.16 o 
  -7   3   5      160.16      159.61     13.21 o 
  -6   3   5       58.44       64.39      7.11 o 
  -5   3   5       58.74       67.09      6.76 o 
  -4   3   5      275.35      278.05     14.89 o 
  -3   3   5       25.32       41.83      7.19 o 
  -2   3   5       61.58       77.20      8.50 o 
  -1   3   5       47.35       53.72      6.78 o 
   0   3   5        5.57        2.63      6.01 o 
   1   3   5        7.31        5.59      3.12 o 
   2   3   5       95.74      118.47     12.69 o 
   3   3   5      320.31      309.46     17.93 o 
   4   3   5      248.07      260.53     16.97 o 
   5   3   5        3.81       -9.43     10.85 o 
   6   3   5        1.37       -3.02     12.26 o 
  -9   4   5        5.16        3.80      8.84 o 
  -8   4   5       11.02       10.21      8.06 o 
  -7   4   5        5.32       -2.96      5.77 o 
  -6   4   5      128.59      143.21      8.48 o 
  -5   4   5       34.96       57.42     10.48 o 
  -4   4   5       39.26       41.70      8.76 o 
  -3   4   5        0.05       -2.32      4.96 o 
  -2   4   5      342.24      357.27     15.34 o 
  -1   4   5      171.52      176.47     10.06 o 
   0   4   5      451.10      438.33     11.83 o 
   1   4   5       21.32       25.44      4.46 o 
   2   4   5        2.83       -2.19      8.24 o 
   3   4   5      329.61      304.26     17.62 o 
   4   4   5       16.02       11.41      9.76 o 
   5   4   5       27.18       34.43     13.65 o 
   6   4   5        2.32       20.63     12.95 o 
  -9   5   5       28.46        7.85      8.88 o 
  -8   5   5        9.28       10.69      7.83 o 
  -7   5   5       34.34       40.18      8.16 o 
  -6   5   5       49.68       57.18     11.60 o 
  -5   5   5       41.86       44.33      9.76 o 
  -4   5   5        0.12       -1.76      6.37 o 
  -3   5   5        0.51        0.09      6.06 o 
  -2   5   5      107.96      104.04     10.00 o 
  -1   5   5       65.45       80.83      6.72 o 
   0   5   5      394.07      411.48     14.08 o 
   1   5   5       62.30       68.76     11.32 o 
   2   5   5      226.61      219.02     15.11 o 
   3   5   5       84.84       80.17     12.73 o 
   4   5   5        3.75       -9.95      9.24 o 
   5   5   5        3.21        9.54     13.39 o 
  -8   6   5        2.53       -2.54     11.95 o 
  -7   6   5       18.62       -0.93      9.59 o 
  -6   6   5        5.88       -6.58      8.71 o 
  -5   6   5       34.70       45.46     11.17 o 
  -4   6   5      151.91      137.46     13.00 o 
  -3   6   5        1.63       11.17      8.26 o 
  -2   6   5       60.14       75.98     11.06 o 
  -1   6   5        0.04       -0.59      4.77 o 
   0   6   5        7.92        1.72      5.00 o 
   1   6   5        0.86        9.69      8.41 o 
   2   6   5       34.72       23.26      9.41 o 
   3   6   5        9.11        8.00     10.26 o 
   4   6   5       13.95        9.41     11.48 o 
   5   6   5        5.78       15.73     13.36 o 
  -8   7   5       19.08        0.63     13.11 o 
  -7   7   5        0.11       -7.96     11.93 o 
  -6   7   5       24.11       18.67     11.22 o 
  -5   7   5       23.22       27.97     11.41 o 
  -4   7   5       21.38       38.47     10.78 o 
  -3   7   5       23.85       46.46     11.54 o 
  -2   7   5       75.81      100.78     13.04 o 
  -1   7   5       15.71       17.36      6.23 o 
   0   7   5        0.01       -9.33      7.16 o 
   1   7   5        2.31        2.70      9.26 o 
   2   7   5        4.23      -13.32      9.24 o 
   3   7   5       14.24       23.34     11.22 o 
   4   7   5        8.20        5.74     12.71 o 
  -7   8   5       15.08       15.54     12.82 o 
  -6   8   5       62.61       62.09     14.34 o 
  -5   8   5        4.39       -9.41     10.08 o 
  -4   8   5       55.80       43.92     13.37 o 
  -3   8   5        8.47       -7.93      8.47 o 
  -2   8   5       75.57       86.53     14.31 o 
  -1   8   5        2.33        7.98      5.88 o 
   0   8   5       26.19       29.38     10.78 o 
   1   8   5       46.72       30.82     11.85 o 
   2   8   5       19.55       17.26     11.19 o 
   3   8   5        4.73       -7.37     11.54 o 
   4   8   5        5.09       16.45     12.91 o 
  -7   9   5        0.52      -13.36     15.28 o 
  -6   9   5        4.29        1.89     13.11 o 
  -5   9   5       14.35        7.72     12.08 o 
  -4   9   5       70.41       60.01     15.08 o 
  -3   9   5        4.89        6.08     11.17 o 
  -2   9   5       66.96       65.38      9.59 o 
  -1   9   5        4.49        6.73      7.44 o 
   0   9   5       81.12       77.22     14.82 o 
   1   9   5       13.62       -0.83     11.02 o 
   2   9   5        7.05       13.61     12.04 o 
   3   9   5       11.52       10.97     12.35 o 
  -6  10   5       23.55       41.58     16.02 o 
  -5  10   5       15.32       -0.35     12.84 o 
  -4  10   5        1.67      -11.41     12.41 o 
  -3  10   5       21.71       11.50     13.61 o 
  -2  10   5        0.74        2.90      7.92 o 
  -1  10   5        0.07       -7.90     16.56 o 
   0  10   5        6.24        6.58     13.32 o 
   1  10   5        0.90       -4.28     11.48 o 
   2  10   5        3.91      -13.58     13.13 o 
  -4  11   5        0.02      -10.06     16.30 o 
  -3  11   5       21.72        9.01      9.11 o 
  -2  11   5        4.94      -15.42     15.25 o 
  -1  11   5        1.61      -10.63     12.91 o 
   0  11   5       29.37       18.89     14.21 o 
  -2 -13   6        0.73        6.28     14.00 o 
  -1 -13   6       27.45       32.51     14.49 o 
   0 -13   6        3.86       -2.15     14.63 o 
   1 -13   6       22.19       69.92     19.17 o 
   2 -13   6        0.01       18.69     16.93 o 
  -3 -12   6       23.59       27.62     13.89 o 
  -2 -12   6       15.72       13.36     13.06 o 
  -1 -12   6        0.01        0.82     12.10 o 
   0 -12   6        0.16       -2.11     13.06 o 
   1 -12   6        2.48       11.52     14.23 o 
   2 -12   6        0.41       -3.98     14.10 o 
   3 -12   6        2.18       -7.17     14.10 o 
  -5 -11   6        8.49       15.37     12.89 o 
  -4 -11   6      161.56      186.36     18.54 o 
  -3 -11   6       10.02       -4.72     11.80 o 
  -2 -11   6        0.02       -0.44     11.69 o 
  -1 -11   6        1.98      -14.78      9.85 o 
   0 -11   6       10.87       24.73     13.21 o 
   1 -11   6       47.73       49.38     15.41 o 
   2 -11   6       68.77       58.83     15.87 o 
   3 -11   6       20.88       47.55     17.37 o 
   4 -11   6       10.07       29.47     17.58 o 
  -6 -10   6        0.00       13.39     13.17 o 
  -5 -10   6       14.77       23.36     12.65 o 
  -4 -10   6       20.57        2.28     10.72 o 
  -3 -10   6       25.29       45.07     12.93 o 
  -2 -10   6        0.37       -4.00     10.56 o 
  -1 -10   6      150.09      152.83     17.37 o 
   0 -10   6       23.56       25.73     11.85 o 
   1 -10   6       46.75       33.66     13.19 o 
   2 -10   6       42.96       43.27     13.80 o 
   3 -10   6       13.91       26.78     14.65 o 
   4 -10   6       14.86       20.39     17.06 o 
   5 -10   6        5.33       -2.30     15.89 o 
  -6  -9   6        2.35        2.96     12.35 o 
  -5  -9   6       15.18        4.19     11.19 o 
  -4  -9   6        0.43       -0.70      9.52 o 
  -3  -9   6        7.20       11.19     10.21 o 
  -2  -9   6       29.74       20.06     10.43 o 
  -1  -9   6      104.20      106.80     15.24 o 
   0  -9   6        0.02       -2.85     10.93 o 
   1  -9   6        8.47        4.58     11.11 o 
   2  -9   6       10.45       -0.37     10.93 o 
   3  -9   6       11.96        2.62      8.42 o 
   4  -9   6        3.84        9.26      8.12 o 
   5  -9   6       31.18       31.79     12.69 o 
  -6  -8   6       17.87       21.39     11.37 o 
  -5  -8   6       60.67       66.78     12.63 o 
  -4  -8   6        7.82        5.54      8.04 o 
  -3  -8   6       66.35       61.03     12.56 o 
  -2  -8   6       42.34       42.45     11.48 o 
  -1  -8   6       29.65       31.84     10.71 o 
   0  -8   6        2.08       12.08     10.08 o 
   1  -8   6        9.05        5.88      6.06 o 
   2  -8   6        3.04       -8.07      6.09 o 
   3  -8   6        0.31        5.22      6.44 o 
   4  -8   6        0.03       -1.22      9.34 o 
   5  -8   6       25.56       22.95     10.67 o 
   6  -8   6       33.91       31.66     13.67 o 
  -7  -7   6       11.09       22.24      8.70 o 
  -6  -7   6       26.46       28.71     10.82 o 
  -5  -7   6        0.01        2.91      8.61 o 
  -4  -7   6        0.00      -11.11      7.41 o 
  -3  -7   6        0.45      -10.97      7.32 o 
  -2  -7   6       31.90       43.62     10.02 o 
  -1  -7   6      445.62      409.93     19.54 o 
   0  -7   6      240.20      253.42     16.06 o 
   1  -7   6      301.33      273.92     10.97 o 
   2  -7   6      222.13      219.67     10.65 o 
   3  -7   6       25.02       14.74      6.25 o 
   4  -7   6       19.97        4.02      7.02 o 
   5  -7   6        4.68        3.89      9.39 o 
   6  -7   6        2.58       -9.50     10.61 o 
  -8  -6   6       12.51       27.88     13.19 o 
  -7  -6   6        9.20        1.89      7.56 o 
  -6  -6   6      149.27      157.29      9.83 o 
  -5  -6   6      136.47      153.66      9.21 o 
  -4  -6   6       73.26       89.39      7.50 o 
  -3  -6   6      118.89      106.47     10.61 o 
  -2  -6   6       40.21       39.66      8.67 o 
  -1  -6   6      108.25      127.58     14.82 o 
   0  -6   6       45.42       38.10      8.37 o 
   1  -6   6      348.68      335.29     16.75 o 
   2  -6   6      226.36      214.29      9.98 o 
   3  -6   6        4.94        3.09      5.95 o 
   4  -6   6        3.23        8.77     10.68 o 
   5  -6   6       48.46       52.01     11.80 o 
   6  -6   6        1.31      -12.17      9.97 o 
  -8  -5   6        4.95        8.50     10.45 o 
  -7  -5   6       21.54       18.45      6.89 o 
  -6  -5   6      397.16      350.82     12.77 o 
  -5  -5   6      130.78      136.93      9.14 o 
  -4  -5   6      490.25      456.79     13.47 o 
  -3  -5   6      513.93      485.21     11.50 o 
  -2  -5   6      339.12      327.45     10.04 o 
  -1  -5   6      101.20       96.10      5.80 o 
   0  -5   6      683.38      742.61     16.22 o 
   1  -5   6       76.56       84.31      6.97 o 
   2  -5   6      229.34      247.30     10.98 o 
   3  -5   6      101.06      109.54      6.22 o 
   4  -5   6      193.72      176.36     12.78 o 
   5  -5   6       13.37        2.50      8.08 o 
   6  -5   6        1.89      -14.78      9.85 o 
  -9  -4   6        0.01       -0.46     11.80 o 
  -8  -4   6        8.82       -3.12      7.56 o 
  -7  -4   6       62.71       52.93      7.97 o 
  -6  -4   6      151.63      148.07      9.66 o 
  -5  -4   6       30.09       21.23      5.82 o 
  -4  -4   6       78.22       77.04      9.24 o 
  -3  -4   6       31.10       42.08      4.38 o 
  -2  -4   6      940.87      912.08     17.31 o 
  -1  -4   6       18.68       15.37      4.94 o 
   0  -4   6       43.11       55.79      5.17 o 
   1  -4   6       56.73       51.33      3.36 o 
   2  -4   6      675.92      663.86     11.46 o 
   3  -4   6      303.07      284.60      7.99 o 
   4  -4   6      502.82      518.54     27.91 o 
   5  -4   6       21.93       26.66      6.21 o 
   6  -4   6       23.66       32.89      8.28 o 
   7  -4   6       23.81       20.71     12.73 o 
  -9  -3   6        2.80       14.54     11.74 o 
  -8  -3   6        9.78       13.57      7.61 o 
  -7  -3   6       99.91      113.64      9.47 o 
  -6  -3   6      142.06      124.62      8.12 o 
  -5  -3   6        0.79        0.85      5.03 o 
  -4  -3   6      190.49      187.56      7.48 o 
  -3  -3   6      259.71      251.60      5.97 o 
  -2  -3   6       90.85       79.80      3.24 o 
  -1  -3   6        3.87        4.60      3.09 o 
   0  -3   6       75.82       87.10      5.46 o 
   1  -3   6       94.55       94.39      4.24 o 
   2  -3   6       53.57       62.09      4.30 o 
   3  -3   6       24.16       18.73     10.32 o 
   4  -3   6        8.20        3.69      5.19 o 
   5  -3   6        1.06       -2.46      6.94 o 
   6  -3   6       16.19        8.67      8.72 o 
   7  -3   6        0.01       -0.76     12.19 o 
  -9  -2   6        3.58        2.16      8.62 o 
  -8  -2   6      116.51      129.95     10.91 o 
  -7  -2   6       49.68       38.53     19.11 o 
  -6  -2   6      139.84      134.51     14.55 o 
  -5  -2   6       57.16       55.30      6.78 o 
  -4  -2   6      258.24      282.70     14.22 o 
  -3  -2   6      232.86      254.27      5.79 o 
  -2  -2   6      587.57      637.90     12.90 o 
  -1  -2   6      149.89      148.41      8.62 o 
   0  -2   6       40.68       33.68      4.20 o 
   1  -2   6      251.03      249.44      6.53 o 
   2  -2   6       87.17      100.42      4.88 o 
   3  -2   6       10.29       17.58      4.97 o 
   4  -2   6       59.46       57.19     13.60 o 
   5  -2   6       39.33       49.95     13.18 o 
   6  -2   6        4.17       10.09     12.15 o 
   7  -2   6       35.23       58.70     15.32 o 
  -9  -1   6       10.54       -1.27     11.60 o 
  -8  -1   6      131.67      144.36     16.60 o 
  -7  -1   6        1.54       -8.56      5.71 o 
  -6  -1   6       24.28       17.59     12.43 o 
  -5  -1   6      218.89      213.97      8.89 o 
  -4  -1   6       15.55        7.53      2.38 o 
  -3  -1   6       21.12       16.74      2.45 o 
  -2  -1   6      145.89      140.34      5.67 o 
  -1  -1   6      134.76      113.99      5.21 o 
   0  -1   6     1718.69     1756.48     21.66 o 
   1  -1   6       96.39      100.84      4.27 o 
   2  -1   6       60.49       71.42      4.39 o 
   3  -1   6        0.21       -1.83      4.43 o 
   4  -1   6       51.83       40.51      6.56 o 
   5  -1   6        6.24       11.97      6.35 o 
   6  -1   6       17.49        6.86     10.23 o 
   7  -1   6        0.01       -1.89     12.89 o 
  -9   0   6      137.47      145.86     12.53 o 
  -8   0   6       13.08       12.58      7.40 o 
  -7   0   6      236.23      240.25     11.43 o 
  -6   0   6       28.29       20.89      5.38 o 
  -5   0   6      110.71      116.53      7.34 o 
  -4   0   6       57.24       53.43      4.65 o 
  -3   0   6        2.11        4.34      2.58 o 
  -2   0   6     1800.51     1956.22     29.32 o 
  -1   0   6        8.43        0.61      4.54 o 
   0   0   6     1839.46     1953.54     29.46 o 
   1   0   6     1252.45     1175.71     16.46 o 
   2   0   6      622.13      678.09     15.36 o 
   3   0   6       89.85      110.06      8.56 o 
   4   0   6      185.00      188.85     24.99 o 
   5   0   6       20.17        6.83      7.87 o 
   6   0   6       12.39       10.09      7.57 o 
  -9   1   6      109.32      137.36     11.87 o 
  -8   1   6       29.10       21.11      7.79 o 
  -7   1   6        4.58        6.81      5.62 o 
  -6   1   6      256.04      250.97     10.41 o 
  -5   1   6        2.85        7.66      4.37 o 
  -4   1   6      579.07      565.48      9.78 o 
  -3   1   6      530.15      434.53     16.91 o 
  -2   1   6       57.72       43.60      6.84 o 
  -1   1   6      628.91      697.73     20.04 o 
   0   1   6      114.53      122.67      5.49 o 
   1   1   6      141.62      140.39      6.78 o 
   2   1   6       26.12       28.51      8.13 o 
   3   1   6       45.61       48.38     10.41 o 
   4   1   6       22.24       26.81      6.93 o 
   5   1   6        0.80       -5.27      7.07 o 
   6   1   6        5.54        3.68      8.01 o 
  -9   2   6        0.13        4.86      8.47 o 
  -8   2   6        1.47        6.14      6.84 o 
  -7   2   6      217.17      199.87     10.55 o 
  -6   2   6        0.00       -3.12      4.69 o 
  -5   2   6        7.44       10.57      4.76 o 
  -4   2   6       44.87       49.60      8.63 o 
  -3   2   6      806.78      829.91     26.02 o 
  -2   2   6      496.01      521.89     18.47 o 
  -1   2   6     1343.28     1474.10     35.73 o 
   0   2   6       20.91       15.94      3.99 o 
   1   2   6      257.09      252.99      7.45 o 
   2   2   6      378.65      378.87     17.43 o 
   3   2   6        9.44       21.93      9.98 o 
   4   2   6       97.66      121.62     15.11 o 
   5   2   6        2.51       -2.92      6.75 o 
   6   2   6       23.57       18.30      8.56 o 
  -9   3   6        3.63        4.67      8.20 o 
  -8   3   6       25.79       36.03      8.61 o 
  -7   3   6        0.06       -2.32      5.71 o 
  -6   3   6        2.28        2.82      5.52 o 
  -5   3   6       26.48       28.28      8.00 o 
  -4   3   6      411.86      388.85     18.08 o 
  -3   3   6      363.58      379.20     16.65 o 
  -2   3   6       26.56       20.80      6.30 o 
  -1   3   6       26.49       39.24      7.71 o 
   0   3   6       69.78       76.54      5.33 o 
   1   3   6        0.42        4.61      6.71 o 
   2   3   6       42.48       46.51     10.80 o 
   3   3   6        1.25       13.63      9.56 o 
   4   3   6       11.15       11.45     10.52 o 
   5   3   6        7.90        6.22     11.04 o 
   6   3   6        1.04       -3.37      8.23 o 
  -9   4   6        5.47       -4.65     11.14 o 
  -8   4   6       10.27        7.96      7.24 o 
  -7   4   6        0.00       -5.22      6.01 o 
  -6   4   6        9.41       10.47      8.50 o 
  -5   4   6       12.26        1.57      7.41 o 
  -4   4   6       37.42       42.25      8.50 o 
  -3   4   6      149.04      147.85     11.21 o 
  -2   4   6      177.40      191.62     12.24 o 
  -1   4   6       49.65       67.26      6.24 o 
   0   4   6       36.48       60.90     16.82 o 
   1   4   6       43.01       47.36     11.19 o 
   2   4   6      128.73      148.59     13.17 o 
   3   4   6        0.57      -11.78      9.65 o 
   4   4   6       22.40       12.74     10.58 o 
   5   4   6       10.70        6.37     12.35 o 
  -8   5   6        2.92      -11.58     10.54 o 
  -7   5   6        0.13       -5.59     10.02 o 
  -6   5   6      108.23      125.40     15.30 o 
  -5   5   6        0.89      -10.28      6.85 o 
  -4   5   6       20.84       21.80      8.28 o 
  -3   5   6      200.05      208.09     13.89 o 
  -2   5   6      243.21      273.49     15.00 o 
  -1   5   6       36.91       37.49      5.88 o 
   0   5   6       48.85       60.50      6.81 o 
   1   5   6       58.22       92.50     13.08 o 
   2   5   6      240.63      260.03     17.36 o 
   3   5   6       81.90       80.76     13.78 o 
   4   5   6        8.34       -4.95     11.52 o 
   5   5   6       17.20       31.51     15.17 o 
  -8   6   6       28.80       25.12     13.26 o 
  -7   6   6        0.80       -3.70     10.69 o 
  -6   6   6       11.19        6.17     10.17 o 
  -5   6   6       32.40       33.90      9.71 o 
  -4   6   6       15.69       17.62      9.06 o 
  -3   6   6       34.41       38.53     10.43 o 
  -2   6   6        8.98       14.74      8.24 o 
  -1   6   6       85.79      120.56     10.86 o 
   0   6   6        2.93        8.15      9.32 o 
   1   6   6       19.12       35.43     10.89 o 
   2   6   6      151.65      150.81     17.10 o 
   3   6   6       86.36       91.28     15.34 o 
   4   6   6        0.01        5.28     12.30 o 
  -8   7   6       17.65       28.90     15.78 o 
  -7   7   6       22.10       22.08     11.91 o 
  -6   7   6        0.13       -2.82     10.15 o 
  -5   7   6       12.45       18.06      9.80 o 
  -4   7   6       39.32       28.93     11.41 o 
  -3   7   6       77.56      109.56     14.52 o 
  -2   7   6      109.76      148.72     15.58 o 
  -1   7   6       25.06       24.41      6.53 o 
   0   7   6        9.99        6.35      9.89 o 
   1   7   6       16.92       22.62     10.30 o 
   2   7   6        0.83        3.96     10.50 o 
   3   7   6       68.16       70.13     16.21 o 
   4   7   6        6.27       -4.28     13.47 o 
  -7   8   6       23.30       23.88     16.00 o 
  -6   8   6        0.14        6.41     13.36 o 
  -5   8   6        8.82        2.52     10.72 o 
  -4   8   6       36.67       22.45     12.10 o 
  -3   8   6        8.54        8.45     11.52 o 
  -2   8   6       19.77       24.44      6.83 o 
  -1   8   6       16.70       14.49     15.58 o 
   0   8   6        0.37       -0.87     11.24 o 
   1   8   6        2.45       -6.37      9.97 o 
   2   8   6        4.90        2.95     11.98 o 
   3   8   6        0.56      -10.85     13.19 o 
  -6   9   6        0.15       -4.69     14.15 o 
  -5   9   6        5.37       -5.74     12.50 o 
  -4   9   6       23.26       25.43     13.19 o 
  -3   9   6        0.04       -4.09     10.00 o 
  -2   9   6        7.08        6.92      7.29 o 
  -1   9   6       14.89        4.74     11.11 o 
   0   9   6       34.16       32.16     13.71 o 
   1   9   6        1.54      -17.87     11.91 o 
   2   9   6        0.00      -18.59     12.39 o 
  -5  10   6        0.59       -0.96     14.30 o 
  -4  10   6        0.10       -4.09     13.34 o 
  -3  10   6        3.62       13.17      8.76 o 
  -2  10   6       14.42       16.73      9.06 o 
  -1  10   6       21.23       20.75     14.52 o 
   0  10   6       19.94        8.13     12.37 o 
  -1 -13   7        2.13       14.32     14.06 o 
   0 -13   7       32.22       21.93     16.17 o 
  -3 -12   7        8.21       26.86     13.37 o 
  -2 -12   7       28.80       32.14     14.82 o 
  -1 -12   7       20.23       20.34     13.82 o 
   0 -12   7       61.52       68.59     17.84 o 
   1 -12   7       13.55        5.89     15.43 o 
   2 -12   7        5.85       16.32     14.78 o 
   3 -12   7        7.85       10.71     15.39 o 
  -5 -11   7        0.16       16.26     13.65 o 
  -4 -11   7       29.48       39.53     14.21 o 
  -3 -11   7        3.83       -3.43     11.47 o 
  -2 -11   7        7.61       20.06     12.10 o 
  -1 -11   7        7.42       15.41     13.48 o 
   0 -11   7       71.87      110.73     18.08 o 
   1 -11   7       43.46       63.90     16.67 o 
   2 -11   7       56.28       63.26     17.04 o 
   3 -11   7       44.92       70.68     18.36 o 
   4 -11   7        0.00      -10.00     16.02 o 
  -6 -10   7        0.38       -4.58     14.73 o 
  -5 -10   7       20.51       16.63     12.52 o 
  -4 -10   7       73.12       77.30     15.39 o 
  -3 -10   7       24.37       36.19     11.67 o 
  -2 -10   7       17.85       60.26     12.78 o 
  -1 -10   7        2.41       -5.65     10.89 o 
   0 -10   7       14.06       30.99     11.97 o 
   1 -10   7        9.17       23.14     14.17 o 
   2 -10   7       10.21       -4.89     12.50 o 
   3 -10   7       18.05       33.56     14.56 o 
   4 -10   7        3.13       12.25      9.09 o 
  -6  -9   7        0.24        7.09     13.02 o 
  -5  -9   7      205.14      193.92     18.21 o 
  -4  -9   7        0.14       12.45     10.67 o 
  -3  -9   7       31.43       29.14     11.48 o 
  -2  -9   7       34.45       44.86     11.22 o 
  -1  -9   7       17.83       19.06     10.34 o 
   0  -9   7       78.57       76.41     14.30 o 
   1  -9   7       84.16       63.74     15.10 o 
   2  -9   7       29.86       44.71     10.79 o 
   3  -9   7      112.35      110.67     25.33 o 
   4  -9   7       89.26       96.64     16.09 o 
   5  -9   7       20.62       20.86     11.67 o 
  -7  -8   7        3.65       15.24     12.67 o 
  -6  -8   7        2.59       -0.72     12.23 o 
  -5  -8   7       91.32       71.15     13.84 o 
  -4  -8   7        7.55       19.15      9.39 o 
  -3  -8   7       83.25      101.56     14.56 o 
  -2  -8   7      340.20      325.51     19.65 o 
  -1  -8   7        0.02        8.04     10.39 o 
   0  -8   7       92.16       88.31     11.72 o 
   1  -8   7       19.00       19.96     12.96 o 
   2  -8   7       28.96       34.79      9.87 o 
   3  -8   7       32.49       32.23      7.59 o 
   4  -8   7        0.82        3.48      7.01 o 
   5  -8   7       80.96       69.33     13.76 o 
  -7  -7   7       21.40       30.12     13.13 o 
  -6  -7   7       33.55       36.47     10.63 o 
  -5  -7   7        0.19        5.35      9.06 o 
  -4  -7   7       37.52       32.08     10.85 o 
  -3  -7   7       22.92       21.51      8.95 o 
  -2  -7   7      263.06      252.39     16.60 o 
  -1  -7   7      255.37      257.45     10.87 o 
   0  -7   7      182.39      188.99     10.15 o 
   1  -7   7      246.68      221.27     15.40 o 
   2  -7   7       56.07       63.70     11.76 o 
   3  -7   7       58.54       56.88      8.01 o 
   4  -7   7       50.04       44.46     10.85 o 
   5  -7   7       15.19       14.37     10.39 o 
   6  -7   7       30.73       19.15     13.36 o 
  -8  -6   7        4.03        8.98     14.30 o 
  -7  -6   7       53.80       42.03     12.56 o 
  -6  -6   7        1.87        1.89      9.13 o 
  -5  -6   7      244.89      249.21     16.78 o 
  -4  -6   7       15.15       35.92      8.93 o 
  -3  -6   7       29.92       27.53      9.65 o 
  -2  -6   7        5.25       -0.42      4.18 o 
  -1  -6   7       76.76       76.79      7.19 o 
   0  -6   7      240.69      245.57     10.07 o 
   1  -6   7        0.26        5.94      4.82 o 
   2  -6   7       61.66       75.50      8.03 o 
   3  -6   7       20.38       16.99      6.84 o 
   4  -6   7       30.52       28.80      9.11 o 
   5  -6   7       82.23       96.10     14.02 o 
   6  -6   7       39.07       23.84     12.65 o 
  -8  -5   7        9.21       13.58      8.17 o 
  -7  -5   7       59.95       56.87      9.00 o 
  -6  -5   7        4.84        1.02      5.73 o 
  -5  -5   7        0.10       -6.67      4.66 o 
  -4  -5   7        9.13        2.63      7.34 o 
  -3  -5   7      200.44      199.99     13.89 o 
  -2  -5   7       10.54        3.19      3.90 o 
  -1  -5   7       15.06       16.87      8.29 o 
   0  -5   7      401.30      380.53     11.67 o 
   1  -5   7     1235.65     1211.81     23.28 o 
   2  -5   7        7.98        8.89      5.81 o 
   3  -5   7       17.59       11.19      6.98 o 
   4  -5   7        0.08        0.19      7.76 o 
   5  -5   7        7.26       -6.43      8.89 o 
   6  -5   7        0.17      -12.74     11.15 o 
  -8  -4   7        2.00        3.58      8.89 o 
  -7  -4   7       24.19       23.05      6.90 o 
  -6  -4   7       26.29       25.68      6.37 o 
  -5  -4   7      277.23      269.61     15.94 o 
  -4  -4   7      261.65      268.25     11.53 o 
  -3  -4   7       42.61       42.33      3.66 o 
  -2  -4   7        9.45       10.83      3.67 o 
  -1  -4   7        7.66       13.66      5.49 o 
   0  -4   7        1.96       -0.18      3.98 o 
   1  -4   7      451.12      427.88     11.93 o 
   2  -4   7      108.00      105.37      7.76 o 
   3  -4   7      110.44      138.48     12.89 o 
   4  -4   7       23.82       22.95      9.13 o 
   5  -4   7       99.68       82.21     12.58 o 
   6  -4   7       36.39       14.76     12.02 o 
  -9  -3   7        1.04       -0.41      8.76 o 
  -8  -3   7        3.96       -3.58      7.40 o 
  -7  -3   7        0.24        2.44      6.29 o 
  -6  -3   7        9.64       14.05      5.83 o 
  -5  -3   7        1.19        5.32      4.54 o 
  -4  -3   7       72.40       74.78      6.00 o 
  -3  -3   7      651.14      637.76     10.46 o 
  -2  -3   7      126.93      115.78      6.01 o 
  -1  -3   7      733.10      743.08     15.54 o 
   0  -3   7       75.20       70.10      7.03 o 
   1  -3   7        9.92       12.10      3.29 o 
   2  -3   7       56.10       56.26      4.59 o 
   3  -3   7       82.91       99.79      8.06 o 
   4  -3   7        8.88       10.60      5.59 o 
   5  -3   7       25.49       35.29      7.67 o 
   6  -3   7        1.70       10.72      8.10 o 
  -9  -2   7       11.81        9.51      8.08 o 
  -8  -2   7        8.32        0.93      7.13 o 
  -7  -2   7      175.60      167.09     10.19 o 
  -6  -2   7      129.73      128.65      8.53 o 
  -5  -2   7      327.48      340.74     11.11 o 
  -4  -2   7       44.50       51.14      4.20 o 
  -3  -2   7       97.79       99.74      5.56 o 
  -2  -2   7      320.98      337.72      9.36 o 
  -1  -2   7       42.34       47.94      3.49 o 
   0  -2   7      237.77      226.75      5.96 o 
   1  -2   7        5.75        1.64      2.70 o 
   2  -2   7       21.19       25.26      5.19 o 
   3  -2   7      331.72      340.87     24.76 o 
   4  -2   7        0.29        5.57      5.73 o 
   5  -2   7        1.76        5.48      6.73 o 
   6  -2   7        0.44       -2.00      8.14 o 
  -9  -1   7       39.38       46.68      9.83 o 
  -8  -1   7        0.12       -9.41      6.39 o 
  -7  -1   7        2.09       -0.29      5.62 o 
  -6  -1   7       64.71       66.89     16.18 o 
  -5  -1   7      214.29      241.69      9.43 o 
  -4  -1   7       62.55       70.50      4.17 o 
  -3  -1   7       19.06       12.75      3.35 o 
  -2  -1   7       26.23       23.46      7.39 o 
  -1  -1   7      678.89      665.99     13.29 o 
   0  -1   7       14.67        6.74      2.91 o 
   1  -1   7       68.91       87.72      8.28 o 
   2  -1   7        1.60       -6.29      4.19 o 
   3  -1   7        8.41        4.85      5.19 o 
   4  -1   7      154.10      154.14      9.89 o 
   5  -1   7       30.68       33.11      7.97 o 
   6  -1   7        1.81       -4.21      8.36 o 
  -9   0   7        5.35        8.12      8.01 o 
  -8   0   7       31.12       40.13      7.60 o 
  -7   0   7       86.50       78.58      8.41 o 
  -6   0   7      265.36      254.12     10.98 o 
  -5   0   7      104.48      104.67      7.15 o 
  -4   0   7       91.92      107.02      5.18 o 
  -3   0   7      692.89      748.99     14.79 o 
  -2   0   7      475.36      521.08     11.94 o 
  -1   0   7        4.14        5.10      2.78 o 
   0   0   7        5.17       10.53      3.18 o 
   1   0   7      168.38      165.47      5.67 o 
   2   0   7       37.93       45.99     15.11 o 
   3   0   7        0.11       -0.05      5.21 o 
   4   0   7      106.24      114.98      9.81 o 
   5   0   7      157.40      165.23     16.37 o 
   6   0   7       35.37       51.44      9.74 o 
  -9   1   7       60.69       65.98     10.36 o 
  -8   1   7      112.10      121.83     20.25 o 
  -7   1   7        0.21       -2.24      6.80 o 
  -6   1   7       21.64       11.53      5.55 o 
  -5   1   7      146.96      141.06     21.52 o 
  -4   1   7       12.76       14.42      3.84 o 
  -3   1   7     1193.11     1213.72     33.51 o 
  -2   1   7      195.86      175.49     10.15 o 
  -1   1   7      289.77      275.36      8.77 o 
   0   1   7      730.92      729.08     15.20 o 
   1   1   7       50.71       41.45      8.24 o 
   2   1   7        1.48       -3.63      7.22 o 
   3   1   7      139.13      158.53     10.44 o 
   4   1   7       23.45       19.23      8.56 o 
   5   1   7       48.01       47.19      8.69 o 
   6   1   7        7.82        1.59      8.71 o 
  -9   2   7        6.06        9.46      8.88 o 
  -8   2   7        6.66        2.71      7.08 o 
  -7   2   7       25.33       31.97      7.16 o 
  -6   2   7      108.13      103.99     17.73 o 
  -5   2   7       18.66       27.86      9.11 o 
  -4   2   7      116.42      120.16     10.91 o 
  -3   2   7        0.08        4.17      6.74 o 
  -2   2   7     1224.11     1295.72     34.68 o 
  -1   2   7      150.00      159.71      7.62 o 
   0   2   7        3.98        8.08      3.98 o 
   1   2   7      217.38      212.37     13.41 o 
   2   2   7        1.27       11.76      8.28 o 
   3   2   7      530.29      523.81     23.04 o 
   4   2   7      111.03       97.99     14.82 o 
   5   2   7       15.57       35.11     17.52 o 
  -9   3   7        1.36       -0.24      8.91 o 
  -8   3   7       51.80       43.83      8.26 o 
  -7   3   7        1.08       -4.48      6.15 o 
  -6   3   7      105.96      151.96     16.04 o 
  -5   3   7      504.51      505.83     21.93 o 
  -4   3   7        5.89        0.56      6.39 o 
  -3   3   7      438.04      457.24     19.10 o 
  -2   3   7       25.28       34.60      7.17 o 
  -1   3   7       72.85       73.18      6.52 o 
   0   3   7       21.56       18.60      6.65 o 
   1   3   7        2.24       -4.89      7.61 o 
   2   3   7      238.58      221.74     15.08 o 
   3   3   7       35.05       19.88     10.69 o 
   4   3   7       42.32       36.06     11.47 o 
   5   3   7        0.56        6.11     12.35 o 
  -9   4   7        0.54      -11.52     11.98 o 
  -8   4   7       57.67       43.60      8.66 o 
  -7   4   7        0.26        3.74     10.93 o 
  -6   4   7       18.72       20.99      9.48 o 
  -5   4   7       22.73       30.04      8.87 o 
  -4   4   7       13.46       17.50      7.56 o 
  -3   4   7       37.64       39.53      8.28 o 
  -2   4   7        8.24       15.45      7.06 o 
  -1   4   7      282.83      285.12     10.45 o 
   0   4   7       32.92       40.34      5.85 o 
   1   4   7      143.24      153.61     14.89 o 
   2   4   7       32.01       41.49     12.21 o 
   3   4   7      169.24      184.51     18.36 o 
   4   4   7        4.94       -1.98     12.19 o 
   5   4   7       27.69       39.97     15.78 o 
  -8   5   7        1.35       -9.02     11.00 o 
  -7   5   7       46.67       50.31     12.69 o 
  -6   5   7        4.22        7.09      8.76 o 
  -5   5   7       22.38       10.72      8.59 o 
  -4   5   7      144.93      136.50     12.69 o 
  -3   5   7      912.69      912.48     30.54 o 
  -2   5   7        5.92        6.35      7.63 o 
  -1   5   7      470.57      452.41     16.20 o 
   0   5   7        5.09        1.15      9.17 o 
   1   5   7      273.54      279.05     18.34 o 
   2   5   7        0.35       -7.78      9.06 o 
   3   5   7       21.59        8.93     10.84 o 
   4   5   7        1.21       -2.95     11.61 o 
  -8   6   7        4.72      -17.97     12.87 o 
  -7   6   7       11.20       10.45     11.22 o 
  -6   6   7        0.00        6.91     10.69 o 
  -5   6   7        1.00       -3.19      8.52 o 
  -4   6   7        7.01        0.83      7.46 o 
  -3   6   7        9.06        8.82      8.82 o 
  -2   6   7        7.23        6.88      5.78 o 
  -1   6   7      240.59      236.44     18.57 o 
   0   6   7        0.24       -3.70      8.97 o 
   1   6   7      372.54      384.37     22.30 o 
   2   6   7       40.30       29.95     11.98 o 
   3   6   7        9.73       15.34     12.98 o 
   4   6   7        8.02        9.00     14.73 o 
  -7   7   7       14.28       15.36     12.35 o 
  -6   7   7        0.30        3.76     11.48 o 
  -5   7   7        5.09       10.24     11.15 o 
  -4   7   7       53.42       78.48     14.36 o 
  -3   7   7        5.93       -2.19      9.58 o 
  -2   7   7       20.49       12.55      6.73 o 
  -1   7   7       16.11       14.06      9.19 o 
   0   7   7      139.20      154.24     17.13 o 
   1   7   7       14.37       22.84     10.72 o 
   2   7   7       71.50       66.15     14.84 o 
   3   7   7        4.48      -15.59     10.39 o 
  -7   8   7        2.34       -7.87     12.45 o 
  -6   8   7        0.69        2.96     12.30 o 
  -5   8   7        1.05        9.06     11.98 o 
  -4   8   7       69.78       65.18     14.04 o 
  -3   8   7       70.77       93.24     15.87 o 
  -2   8   7       17.58       17.66      9.21 o 
  -1   8   7        0.41        2.87     11.39 o 
   0   8   7       40.70       34.66     12.11 o 
   1   8   7       31.86       27.67     13.98 o 
   2   8   7        0.40      -14.69     13.36 o 
  -6   9   7        3.21       -9.72     13.97 o 
  -5   9   7        5.59      -19.17     12.78 o 
  -4   9   7       13.38        2.33     13.02 o 
  -3   9   7       16.31        1.56      7.39 o 
  -2   9   7        0.00       15.92      8.82 o 
  -1   9   7        5.90       16.69     12.00 o 
   0   9   7       19.70       13.89     12.80 o 
   1   9   7       17.55       10.10     12.89 o 
  -4  10   7        8.95       -1.41     13.39 o 
  -3  10   7       11.05       20.38      9.22 o 
  -2  10   7        8.16      -15.97     11.28 o 
  -1  10   7        4.07       -2.85     13.69 o 
  -3 -12   8       23.37       37.68     15.26 o 
  -2 -12   8        3.36        0.00     13.10 o 
  -1 -12   8       62.85       55.55     15.56 o 
   0 -12   8        1.27       33.75     14.74 o 
   1 -12   8       18.20       46.96     17.23 o 
   2 -12   8        2.71       13.32     15.23 o 
  -4 -11   8        0.11       -1.20     12.28 o 
  -3 -11   8        3.12        8.45     12.58 o 
  -2 -11   8        5.87       14.89     11.97 o 
  -1 -11   8       24.89       30.53     14.06 o 
   0 -11   8        0.93       11.54     12.24 o 
   1 -11   8       34.66       52.42     16.13 o 
   2 -11   8       10.50        2.83     13.78 o 
   3 -11   8        8.53        7.67     14.86 o 
  -5 -10   8       49.38       70.33     15.06 o 
  -4 -10   8       90.18      100.10     16.69 o 
  -3 -10   8       12.01       14.74     10.60 o 
  -2 -10   8       16.61       28.06     12.50 o 
  -1 -10   8       67.51       78.61     14.26 o 
   0 -10   8       11.14       20.93     12.32 o 
   1 -10   8      160.79      151.59     18.06 o 
   2 -10   8        3.47        6.17      8.32 o 
   3 -10   8       27.90       43.59     15.61 o 
   4 -10   8        0.32      -16.28     10.85 o 
  -6  -9   8       66.32       69.22     15.93 o 
  -5  -9   8       53.50       67.72     14.19 o 
  -4  -9   8        6.53       -0.37      9.56 o 
  -3  -9   8        2.81       -2.11     10.61 o 
  -2  -9   8       11.08       13.82      9.89 o 
  -1  -9   8       31.32       47.85     12.28 o 
   0  -9   8        0.68       -2.48     10.45 o 
   1  -9   8      195.95      199.09     11.81 o 
   2  -9   8      128.22      154.08     12.08 o 
   3  -9   8       37.89       35.19      9.19 o 
   4  -9   8        0.54       -0.61      9.80 o 
  -7  -8   8        3.92       17.30     13.84 o 
  -6  -8   8       10.30        4.78     10.35 o 
  -5  -8   8        3.05        8.67     10.84 o 
  -4  -8   8       43.84       53.42     12.63 o 
  -3  -8   8      260.80      271.18     17.73 o 
  -2  -8   8      104.58      101.99     13.93 o 
  -1  -8   8      111.40      134.07     15.84 o 
   0  -8   8       48.55       42.60      7.80 o 
   1  -8   8       88.14       80.68      8.89 o 
   2  -8   8      163.29      171.15     11.83 o 
   3  -8   8       48.86       56.96     11.81 o 
   4  -8   8        0.77       -6.13      9.61 o 
   5  -8   8       33.52       21.91     11.48 o 
  -7  -7   8        0.00       -1.44     11.78 o 
  -6  -7   8       27.68       49.64     13.65 o 
  -5  -7   8       57.12       54.20     12.00 o 
  -4  -7   8       59.48       50.72     11.39 o 
  -3  -7   8       28.37       28.25     10.91 o 
  -2  -7   8      166.20      149.72     13.48 o 
  -1  -7   8       11.01       11.69     10.03 o 
   0  -7   8      155.32      143.71      9.81 o 
   1  -7   8       43.82       36.54      9.22 o 
   2  -7   8      110.74      122.64     10.57 o 
   3  -7   8       39.63       49.74      8.43 o 
   4  -7   8       28.49       46.42     12.37 o 
   5  -7   8       73.78       79.80     14.93 o 
  -8  -6   8        5.36       13.10     13.54 o 
  -7  -6   8        0.14       -3.11     10.71 o 
  -6  -6   8       26.23       30.29     11.48 o 
  -5  -6   8       20.13       32.97     10.78 o 
  -4  -6   8      127.53      131.11     14.74 o 
  -3  -6   8       21.00       18.15      8.43 o 
  -2  -6   8        0.11       -2.25      4.48 o 
  -1  -6   8      575.23      531.09     14.65 o 
   0  -6   8       15.17        4.58      5.42 o 
   1  -6   8       12.99       13.52     11.65 o 
   2  -6   8       64.10       81.72     14.74 o 
   3  -6   8       64.55       63.66     11.65 o 
   4  -6   8       51.40       42.99     11.08 o 
   5  -6   8        8.30        5.52     10.78 o 
  -8  -5   8        1.83        4.20     12.95 o 
  -7  -5   8       49.20       59.83     14.36 o 
  -6  -5   8        6.51        6.41      9.74 o 
  -5  -5   8       34.18       54.40     11.02 o 
  -4  -5   8        7.23        3.39      7.08 o 
  -3  -5   8        2.89        3.86      5.67 o 
  -2  -5   8        0.08       -1.54      5.53 o 
  -1  -5   8        6.75        1.06      4.57 o 
   0  -5   8     1564.13     1571.85     53.59 o 
   1  -5   8        0.81        2.90      4.63 o 
   2  -5   8        9.62       10.41      6.40 o 
   3  -5   8        4.65       11.95      7.87 o 
   4  -5   8        8.53        3.85      9.00 o 
   5  -5   8       93.95       86.47     13.41 o 
   6  -5   8       18.62       12.32     12.84 o 
  -8  -4   8        7.00       -5.00      7.91 o 
  -7  -4   8       27.63       32.17      8.88 o 
  -6  -4   8      186.21      170.38      9.60 o 
  -5  -4   8      266.08      249.86     16.06 o 
  -4  -4   8      140.64      145.02     12.34 o 
  -3  -4   8      248.29      241.25      8.81 o 
  -2  -4   8        8.61        3.10      4.97 o 
  -1  -4   8      415.38      427.02     12.00 o 
   0  -4   8       34.54       32.25      5.40 o 
   1  -4   8      284.58      276.45      9.97 o 
   2  -4   8       33.97       40.24      6.09 o 
   3  -4   8      167.81      162.22     13.30 o 
   4  -4   8        6.90        4.35      8.54 o 
   5  -4   8       90.26       98.64     14.28 o 
   6  -4   8       82.90       80.74     14.56 o 
  -9  -3   8        0.24        3.40      9.57 o 
  -8  -3   8       10.72       17.70      7.92 o 
  -7  -3   8       67.69       70.10      8.97 o 
  -6  -3   8       42.62       51.72     11.10 o 
  -5  -3   8      497.39      445.82     13.07 o 
  -4  -3   8      138.60      134.07      5.21 o 
  -3  -3   8       38.81       50.90      5.48 o 
  -2  -3   8      325.91      313.69      9.78 o 
  -1  -3   8       59.59       67.74      6.23 o 
   0  -3   8      440.64      426.02     12.51 o 
   1  -3   8      234.68      224.21     10.43 o 
   2  -3   8      682.86      676.39     23.95 o 
   3  -3   8      118.71      135.38     13.21 o 
   4  -3   8       88.00      115.23     14.19 o 
   5  -3   8       13.22        9.00     10.30 o 
   6  -3   8       48.49       43.08     13.63 o 
  -9  -2   8        8.49        3.58      8.62 o 
  -8  -2   8       16.23       14.37      7.23 o 
  -7  -2   8        0.15       -0.07      5.71 o 
  -6  -2   8       84.70       87.50      8.00 o 
  -5  -2   8       45.33       36.82     10.72 o 
  -4  -2   8        4.15       -3.87      2.81 o 
  -3  -2   8       74.55       76.57      6.10 o 
  -2  -2   8       14.20       14.46      4.11 o 
  -1  -2   8      147.79      168.87      5.73 o 
   0  -2   8      200.52      192.76      6.01 o 
   1  -2   8      160.49      155.95      5.98 o 
   2  -2   8       36.15       41.86      6.56 o 
   3  -2   8        5.84        8.21      5.55 o 
   4  -2   8      148.04      167.58     11.35 o 
   5  -2   8        3.69        6.50      7.23 o 
   6  -2   8        7.82       -4.87     11.61 o 
  -9  -1   8        5.02        3.65      8.28 o 
  -8  -1   8        0.16        6.81      8.09 o 
  -7  -1   8        0.05       -4.20      5.88 o 
  -6  -1   8      109.80       99.29      8.40 o 
  -5  -1   8       55.58       67.20     10.21 o 
  -4  -1   8       50.27       59.90      5.23 o 
  -3  -1   8       37.74       27.11      6.45 o 
  -2  -1   8      261.31      278.80      9.18 o 
  -1  -1   8        4.12        2.29      3.24 o 
   0  -1   8      277.00      266.93      7.12 o 
   1  -1   8       24.09       23.46      5.01 o 
   2  -1   8       29.39       20.97      7.60 o 
   3  -1   8       71.84       88.81     10.17 o 
   4  -1   8        1.51       -1.93      6.31 o 
   5  -1   8        1.98        4.10      7.89 o 
   6  -1   8       30.82       37.52     10.40 o 
  -9   0   8       13.14        6.59      8.40 o 
  -8   0   8       40.27       38.74      8.19 o 
  -7   0   8       54.12       65.49      9.49 o 
  -6   0   8       77.90       63.80      7.22 o 
  -5   0   8        8.07        5.09      8.39 o 
  -4   0   8        2.45        1.24      6.41 o 
  -3   0   8       51.99       42.19      5.71 o 
  -2   0   8      207.56      221.55      8.26 o 
  -1   0   8      122.37      113.20      5.49 o 
   0   0   8        2.35        2.34      3.17 o 
   1   0   8       12.22        7.44      4.82 o 
   2   0   8        1.50        4.27      5.34 o 
   3   0   8       63.36       78.49      8.52 o 
   4   0   8        5.62        5.51      6.75 o 
   5   0   8        0.06        7.70      8.12 o 
  -9   1   8        1.92       -3.08      9.00 o 
  -8   1   8        1.24       -1.53      7.42 o 
  -7   1   8       92.64       92.35     14.77 o 
  -6   1   8        0.40       -6.92      4.61 o 
  -5   1   8       90.68      100.49     12.76 o 
  -4   1   8        0.01        0.48      6.93 o 
  -3   1   8       11.63       16.32      6.45 o 
  -2   1   8      264.86      265.49     13.61 o 
  -1   1   8      212.83      216.33      9.97 o 
   0   1   8      115.93      126.64      7.05 o 
   1   1   8      143.17      159.67     12.04 o 
   2   1   8      233.21      226.52     15.11 o 
   3   1   8        0.33       -1.84      5.94 o 
   4   1   8        7.79        6.75      6.86 o 
   5   1   8        2.80        7.69      8.09 o 
  -9   2   8        7.52       -6.10      8.60 o 
  -8   2   8       41.04       41.18     13.54 o 
  -7   2   8      307.56      258.55     12.47 o 
  -6   2   8      113.85      139.26     16.65 o 
  -5   2   8      585.54      569.18     25.02 o 
  -4   2   8      154.85      165.47     12.80 o 
  -3   2   8       95.06       99.26     11.19 o 
  -2   2   8      186.73      198.38     12.52 o 
  -1   2   8      158.81      155.85     17.46 o 
   0   2   8      150.81      150.68      7.61 o 
   1   2   8        0.78        5.89      7.37 o 
   2   2   8      242.57      188.19     14.43 o 
   3   2   8        0.46        7.72     10.87 o 
   4   2   8        3.28        5.79      8.60 o 
   5   2   8        7.88       14.16      8.48 o 
  -9   3   8        0.02       -3.21      8.57 o 
  -8   3   8        0.00      -10.78      7.18 o 
  -7   3   8       50.73       55.98     12.76 o 
  -6   3   8        1.41        5.19      8.56 o 
  -5   3   8      124.69      137.66     15.15 o 
  -4   3   8      151.94      159.02     13.06 o 
  -3   3   8      574.80      583.55     22.51 o 
  -2   3   8       23.33       19.23      7.11 o 
  -1   3   8        2.32        3.02      4.66 o 
   0   3   8       63.04       52.99     11.15 o 
   1   3   8      132.13      165.63     15.67 o 
   2   3   8        2.95        5.91      9.19 o 
   3   3   8        3.20        2.52     10.56 o 
   4   3   8        3.57        5.22     11.61 o 
  -8   4   8        6.20       14.82     12.13 o 
  -7   4   8        3.21       -1.33      9.85 o 
  -6   4   8      202.88      185.30     16.45 o 
  -5   4   8      147.38      145.39     14.28 o 
  -4   4   8      192.49      169.71     13.58 o 
  -3   4   8        1.10        2.37      7.04 o 
  -2   4   8       31.90       29.71      8.21 o 
  -1   4   8       49.46       53.40      6.94 o 
   0   4   8        7.85       12.17      8.67 o 
   1   4   8        8.16        0.33      8.02 o 
   2   4   8       74.82       86.85     14.30 o 
   3   4   8       20.87       16.67     12.54 o 
   4   4   8        7.00       -3.39     12.82 o 
  -8   5   8       16.80       19.41     14.19 o 
  -7   5   8       12.19        5.41     10.43 o 
  -6   5   8        0.00       -3.96      9.15 o 
  -5   5   8        0.72       -1.69      7.89 o 
  -4   5   8        2.38        1.54      8.80 o 
  -3   5   8       22.23       13.36      8.71 o 
  -2   5   8       53.02       44.34      8.40 o 
  -1   5   8       20.29       29.13      6.95 o 
   0   5   8       13.73       13.52     10.28 o 
   1   5   8       70.52       66.24     13.30 o 
   2   5   8       50.92       36.05     11.85 o 
   3   5   8        7.61        0.67     12.24 o 
  -7   6   8        7.74        7.43     12.93 o 
  -6   6   8        0.89        4.96     10.26 o 
  -5   6   8       12.36       20.21     12.21 o 
  -4   6   8       14.60        4.11      9.84 o 
  -3   6   8       21.68        7.37     10.21 o 
  -2   6   8      237.85      224.15     11.51 o 
  -1   6   8       50.98       59.96     13.00 o 
   0   6   8      106.86      118.21     16.26 o 
   1   6   8      104.50      120.10     17.02 o 
   2   6   8        0.18       -0.89     12.19 o 
   3   6   8        0.44       -4.91     12.95 o 
  -7   7   8        8.29       -4.37     11.58 o 
  -6   7   8       11.91        3.37     11.34 o 
  -5   7   8       18.93       30.80     11.93 o 
  -4   7   8        6.29        3.28     11.28 o 
  -3   7   8        0.57      -13.52      9.32 o 
  -2   7   8        0.66       13.49      7.31 o 
  -1   7   8        1.27        2.78     10.93 o 
   0   7   8       17.90       27.12     12.35 o 
   1   7   8       18.51       27.97     12.67 o 
   2   7   8        0.66      -11.80     13.43 o 
  -6   8   8        8.22        3.85     13.47 o 
  -5   8   8        6.98      -14.47     12.87 o 
  -4   8   8        3.07       13.28     13.08 o 
  -3   8   8       35.15       35.09      8.46 o 
  -2   8   8        8.43       -9.65     10.67 o 
  -1   8   8       77.80       65.42     16.52 o 
   0   8   8      102.87      102.73     16.60 o 
   1   8   8       15.65       26.43     13.26 o 
  -5   9   8        1.26       -4.63     15.08 o 
  -4   9   8        1.66       -6.52     12.26 o 
  -3   9   8        0.98      -17.69     24.10 o 
  -2   9   8       10.85      -10.11     11.43 o 
  -1   9   8        0.29        4.98     14.67 o 
  -2 -12   9        7.94       19.30     16.21 o 
  -1 -12   9       27.00       26.99     14.61 o 
   0 -12   9       47.32       68.48     16.58 o 
   1 -12   9        4.46        0.39     16.91 o 
  -4 -11   9       12.45       17.24     14.30 o 
  -3 -11   9        3.82       -3.41     12.84 o 
  -2 -11   9        1.50        5.26     12.71 o 
  -1 -11   9       42.71       58.64     15.11 o 
   0 -11   9        0.48       -7.35     12.71 o 
   1 -11   9        0.39       -3.52     13.89 o 
   2 -11   9        6.37        3.89     15.32 o 
  -5 -10   9        2.11       -8.87     13.02 o 
  -4 -10   9        0.02       -7.45     11.74 o 
  -3 -10   9        2.92        6.58     10.47 o 
  -2 -10   9        0.00       -2.83     11.13 o 
  -1 -10   9       14.93       16.62     13.00 o 
   0 -10   9      109.60      178.84     20.32 o 
   1 -10   9       28.13        6.56      8.15 o 
   2 -10   9       24.61       28.89     11.18 o 
   3 -10   9        0.45        7.52     10.88 o 
  -6  -9   9       22.97       12.41     12.91 o 
  -5  -9   9        9.65       13.19     12.87 o 
  -4  -9   9        0.17       -7.93     10.47 o 
  -3  -9   9       47.30       56.53     12.65 o 
  -2  -9   9       47.25       28.27     11.24 o 
  -1  -9   9      121.52      109.17     15.28 o 
   0  -9   9       23.98       26.20      7.90 o 
   1  -9   9        1.05        8.19      6.99 o 
   2  -9   9        0.81       -1.40      6.99 o 
   3  -9   9        1.61        2.23     13.48 o 
   4  -9   9        1.11      -12.48     10.78 o 
  -7  -8   9        1.82       11.04     14.13 o 
  -6  -8   9      170.29      185.80     21.13 o 
  -5  -8   9       28.76       26.27     11.93 o 
  -4  -8   9       28.18       39.25     11.30 o 
  -3  -8   9       12.81        9.43     10.43 o 
  -2  -8   9       84.20      101.69     14.78 o 
  -1  -8   9        1.47        2.90      5.75 o 
   0  -8   9       35.60       28.71      7.15 o 
   1  -8   9        6.68        1.11      5.79 o 
   2  -8   9      155.85      160.65     11.15 o 
   3  -8   9       72.58       81.58     14.56 o 
   4  -8   9       47.96       26.65     12.87 o 
  -7  -7   9       62.40       82.52     17.32 o 
  -6  -7   9        0.22        1.30     10.32 o 
  -5  -7   9       33.31       26.56     11.50 o 
  -4  -7   9        0.89        4.72      8.97 o 
  -3  -7   9      152.50      170.13     14.36 o 
  -2  -7   9        2.67       -3.06      5.25 o 
  -1  -7   9        1.94       -5.23      8.46 o 
   0  -7   9      106.48      125.33     10.08 o 
   1  -7   9       26.26       14.87      6.34 o 
   2  -7   9       88.71       88.96      9.34 o 
   3  -7   9        5.14       14.67     10.43 o 
   4  -7   9      167.83      153.93     16.82 o 
   5  -7   9        0.01       -3.37     13.00 o 
  -8  -6   9        6.22       12.06     13.78 o 
  -7  -6   9        3.03        2.17     11.97 o 
  -6  -6   9        6.07       -0.35      9.97 o 
  -5  -6   9       12.86       11.06      9.65 o 
  -4  -6   9       16.42       19.21      9.02 o 
  -3  -6   9       51.65       61.72      7.44 o 
  -2  -6   9      861.54      811.42     19.21 o 
  -1  -6   9        9.90        9.00      5.76 o 
   0  -6   9      192.09      177.96      9.50 o 
   1  -6   9      154.29      133.30      9.19 o 
   2  -6   9       10.29       15.84      5.96 o 
   3  -6   9       41.61       47.14     12.28 o 
   4  -6   9       16.67        7.98     10.21 o 
   5  -6   9        0.19      -16.98     11.32 o 
  -8  -5   9        5.20        4.95     12.56 o 
  -7  -5   9       10.36       20.36     12.00 o 
  -6  -5   9       41.23       74.30     12.74 o 
  -5  -5   9      178.79      197.40     15.37 o 
  -4  -5   9       66.28       81.13     12.35 o 
  -3  -5   9       24.32       25.95      5.85 o 
  -2  -5   9       92.41      108.89      8.34 o 
  -1  -5   9        0.15        5.48      5.67 o 
   0  -5   9       22.58       20.49      5.90 o 
   1  -5   9      133.01      153.25      9.30 o 
   2  -5   9        5.57       -1.32      7.04 o 
   3  -5   9        1.76       -8.58      8.24 o 
   4  -5   9      231.15      233.54     17.30 o 
   5  -5   9        3.24       -6.80     10.15 o 
  -8  -4   9        1.10       10.48     13.30 o 
  -7  -4   9        4.86      -12.80      8.98 o 
  -6  -4   9       11.36       13.06     10.61 o 
  -5  -4   9       80.87       85.37     12.97 o 
  -4  -4   9      227.85      213.16     15.76 o 
  -3  -4   9       14.38        8.45      4.64 o 
  -2  -4   9      204.76      194.76      9.16 o 
  -1  -4   9       18.00       13.50      4.82 o 
   0  -4   9     1108.84     1088.24     22.26 o 
   1  -4   9       16.67        8.42      5.39 o 
   2  -4   9      295.51      285.46     16.37 o 
   3  -4   9        4.28        1.26      9.24 o 
   4  -4   9       74.31       76.19     13.82 o 
   5  -4   9        8.81        2.07     12.08 o 
  -8  -3   9        1.14       -2.49     11.39 o 
  -7  -3   9       22.31       20.66      7.26 o 
  -6  -3   9        1.02        4.19      8.71 o 
  -5  -3   9      171.65      178.41     15.32 o 
  -4  -3   9       47.94       65.81     10.52 o 
  -3  -3   9       15.87       10.36      4.29 o 
  -2  -3   9       11.27        3.86      6.55 o 
  -1  -3   9      842.19      788.69     17.65 o 
   0  -3   9        0.85        4.05      4.49 o 
   1  -3   9      163.74      161.33      9.96 o 
   2  -3   9      231.14      228.43     14.69 o 
   3  -3   9      146.74      140.05     14.74 o 
   4  -3   9       34.23       28.32     10.87 o 
   5  -3   9        1.16       -1.94     11.04 o 
  -9  -2   9        1.54       -3.40      8.94 o 
  -8  -2   9        0.66       -3.68      6.86 o 
  -7  -2   9        4.07        1.72      6.55 o 
  -6  -2   9        0.09        3.16      5.50 o 
  -5  -2   9        0.26        2.98      4.76 o 
  -4  -2   9      329.69      346.03     18.60 o 
  -3  -2   9       95.63      115.30      7.55 o 
  -2  -2   9      107.59      108.56      9.00 o 
  -1  -2   9      521.38      484.56     13.21 o 
   0  -2   9        1.34        1.27      4.11 o 
   1  -2   9        0.06        4.72      7.06 o 
   2  -2   9      144.27      141.81     12.39 o 
   3  -2   9      445.06      447.22     21.25 o 
   4  -2   9       74.68       93.60     14.56 o 
   5  -2   9        2.47       -5.19     10.10 o 
  -9  -1   9       15.36       26.07      9.45 o 
  -8  -1   9        4.26        3.44      7.27 o 
  -7  -1   9       22.29       32.19     12.51 o 
  -6  -1   9      336.15      310.22     15.32 o 
  -5  -1   9       20.76       26.90      9.98 o 
  -4  -1   9       45.70       51.57     10.04 o 
  -3  -1   9        0.02       -3.05      4.21 o 
  -2  -1   9       49.68       57.38      6.07 o 
  -1  -1   9      127.04      124.60      5.81 o 
   0  -1   9      133.59      126.47      9.39 o 
   1  -1   9        7.05       -1.36      4.84 o 
   2  -1   9       30.07       35.30      7.96 o 
   3  -1   9       21.14       10.51      7.43 o 
   4  -1   9       11.66       22.10     10.82 o 
   5  -1   9       31.55       33.14     13.36 o 
  -9   0   9        4.66        4.14      9.36 o 
  -8   0   9       13.57       25.70      8.50 o 
  -7   0   9        0.08        0.81      5.91 o 
  -6   0   9      137.99      151.30     16.36 o 
  -5   0   9        7.17       -4.02      7.22 o 
  -4   0   9        4.98        6.98      7.26 o 
  -3   0   9      122.08      108.04     12.23 o 
  -2   0   9       24.03       20.04      7.29 o 
  -1   0   9      332.86      311.85      8.36 o 
   0   0   9      157.08      162.08     14.42 o 
   1   0   9        0.30        2.76      5.19 o 
   2   0   9        0.79       -6.18      5.17 o 
   3   0   9       15.60       25.73      7.44 o 
   4   0   9       63.27       72.33      9.84 o 
   5   0   9       10.28       20.61      9.19 o 
  -9   1   9       19.19       21.96     15.01 o 
  -8   1   9       14.30       12.64      7.81 o 
  -7   1   9       34.78       30.43      9.76 o 
  -6   1   9       10.02        8.97      9.35 o 
  -5   1   9        4.20        6.52      9.22 o 
  -4   1   9       44.70       53.66     10.00 o 
  -3   1   9        7.00       12.11      4.88 o 
  -2   1   9       50.16       54.03      9.63 o 
  -1   1   9       20.96       37.70      5.76 o 
   0   1   9      228.66      213.11     13.43 o 
   1   1   9      144.51      157.66      9.77 o 
   2   1   9       68.45       56.96      8.55 o 
   3   1   9        0.01        5.86      7.47 o 
   4   1   9       18.54       18.22      8.33 o 
  -8   2   9       30.45       39.38     15.87 o 
  -7   2   9       14.90       11.06     12.89 o 
  -6   2   9      100.94      121.83     15.95 o 
  -5   2   9       69.62       83.02     13.26 o 
  -4   2   9      384.89      371.22     19.43 o 
  -3   2   9        1.83       -1.67      8.87 o 
  -2   2   9       22.43       14.32      5.21 o 
  -1   2   9      268.71      249.65     10.34 o 
   0   2   9       45.50       32.06      9.74 o 
   1   2   9        3.55       -4.39      8.41 o 
   2   2   9      163.75      155.00     14.06 o 
   3   2   9        1.36       -3.70      7.18 o 
   4   2   9        1.72       -1.10      8.16 o 
  -8   3   9       79.79       69.24     15.87 o 
  -7   3   9       90.67       85.82     16.73 o 
  -6   3   9       21.50       35.99     11.67 o 
  -5   3   9       33.42       23.01      9.91 o 
  -4   3   9      511.85      509.79     23.04 o 
  -3   3   9        0.30       -7.22      6.63 o 
  -2   3   9      115.42      112.67      8.84 o 
  -1   3   9       23.18       18.42      5.86 o 
   0   3   9        1.15        1.80      9.22 o 
   1   3   9       36.06       21.06     10.35 o 
   2   3   9      149.47      160.30     16.13 o 
   3   3   9       88.39       94.32     15.80 o 
   4   3   9        5.43       -7.08     12.21 o 
  -8   4   9        0.88        0.52     13.47 o 
  -7   4   9       24.75       41.45     13.43 o 
  -6   4   9       81.20       62.76     13.41 o 
  -5   4   9        0.37       -0.43      8.17 o 
  -4   4   9        9.60       13.80      9.17 o 
  -3   4   9       10.68       11.85      7.52 o 
  -2   4   9       50.42       45.21      8.82 o 
  -1   4   9       10.40       11.80     10.13 o 
   0   4   9       51.99       62.05     13.13 o 
   1   4   9       14.23        4.91      9.00 o 
   2   4   9        8.68        6.96     11.35 o 
   3   4   9       12.44        5.04     12.69 o 
  -8   5   9        0.73        5.15     14.28 o 
  -7   5   9       39.18       31.49     13.30 o 
  -6   5   9       20.78       29.36     12.23 o 
  -5   5   9       98.65      118.21     15.45 o 
  -4   5   9      140.01      144.24     15.63 o 
  -3   5   9       91.37       66.96     10.93 o 
  -2   5   9      320.54      317.22     13.11 o 
  -1   5   9        0.17       -1.06      9.17 o 
   0   5   9       35.98       31.40     12.19 o 
   1   5   9        0.62       -4.70     10.82 o 
   2   5   9        0.41       -0.19     11.63 o 
   3   5   9        0.02       -6.76     12.47 o 
  -7   6   9        0.07       -5.96     11.30 o 
  -6   6   9        9.82       10.04     12.00 o 
  -5   6   9       16.77       15.54     11.85 o 
  -4   6   9        3.69       -0.72     10.32 o 
  -3   6   9       41.95       50.09     12.65 o 
  -2   6   9       36.79       40.41      8.15 o 
  -1   6   9        5.46       -8.06      9.74 o 
   0   6   9       12.93       15.36     12.15 o 
   1   6   9       10.97       14.00     12.56 o 
   2   6   9        0.00      -13.39     12.67 o 
  -6   7   9        0.11       -1.56     11.35 o 
  -5   7   9        7.36       -2.67     12.30 o 
  -4   7   9        6.12       -8.84      9.67 o 
  -3   7   9       22.30        1.98      7.55 o 
  -2   7   9       95.13       93.54     15.45 o 
  -1   7   9        0.11      -13.48      9.89 o 
   0   7   9       55.30       61.59     15.34 o 
   1   7   9        2.01       -3.96     11.74 o 
  -5   8   9        3.04        2.02     13.71 o 
  -4   8   9       52.78       50.57     14.10 o 
  -3   8   9        1.02        2.69      8.01 o 
  -2   8   9        1.29       -6.48      9.97 o 
  -1   8   9       31.48       26.02     15.11 o 
  -3 -11  10        1.86        2.02     13.58 o 
  -2 -11  10      123.55      125.92     19.39 o 
  -1 -11  10       12.38       20.63     13.43 o 
   0 -11  10       17.08       35.40     14.65 o 
   1 -11  10        2.37      -11.02     14.50 o 
  -5 -10  10        0.14       14.54     13.67 o 
  -4 -10  10        0.83       -6.85     11.13 o 
  -3 -10  10       91.35       97.36     16.91 o 
  -2 -10  10       28.38       47.75     15.11 o 
  -1 -10  10        9.48        7.54     11.97 o 
   0 -10  10       50.60       64.15     15.36 o 
   1 -10  10        8.09       -3.13      8.34 o 
   2 -10  10       19.44       17.73      9.70 o 
  -6  -9  10       70.47       80.52     16.87 o 
  -5  -9  10        0.57       -0.61     11.98 o 
  -4  -9  10       27.32       23.82     12.47 o 
  -3  -9  10        4.64       18.02     12.71 o 
  -2  -9  10       36.29       39.71     12.74 o 
  -1  -9  10        6.54       11.91      9.30 o 
   0  -9  10       53.21       43.00      9.18 o 
   1  -9  10       78.80      107.09     10.92 o 
   2  -9  10        7.09        5.66     15.83 o 
   3  -9  10        0.99       -5.24     11.08 o 
  -6  -8  10        1.76       17.34     14.32 o 
  -5  -8  10        3.69        0.48     10.85 o 
  -4  -8  10       24.09       17.49     11.30 o 
  -3  -8  10       54.64       55.11     12.52 o 
  -2  -8  10       28.27       33.17     14.37 o 
  -1  -8  10        0.82       -0.69      5.99 o 
   0  -8  10      138.24      142.01     13.58 o 
   1  -8  10      167.95      165.42     11.77 o 
   2  -8  10       57.97       51.50      9.29 o 
   3  -8  10        7.13       12.84     10.87 o 
  -7  -7  10        2.58        1.13     11.50 o 
  -6  -7  10       40.70       44.83     13.28 o 
  -5  -7  10       31.61       38.19     13.06 o 
  -4  -7  10     1201.18     1120.11     39.03 o 
  -3  -7  10        6.94        6.26      9.56 o 
  -2  -7  10      248.40      242.38     11.22 o 
  -1  -7  10        7.19        3.17      6.24 o 
   0  -7  10       89.20       79.27      9.29 o 
   1  -7  10        0.90       -5.66      5.91 o 
   2  -7  10        5.89        4.83      8.76 o 
   3  -7  10        2.57       -4.32     10.67 o 
   4  -7  10        1.70        3.09     12.11 o 
  -7  -6  10       19.84       24.02     13.98 o 
  -6  -6  10        5.42        3.95     10.26 o 
  -5  -6  10       35.93       39.68     12.11 o 
  -4  -6  10        1.59        3.56      9.32 o 
  -3  -6  10      383.45      371.77     13.24 o 
  -2  -6  10       32.49       39.95      7.29 o 
  -1  -6  10      106.94      120.08     13.16 o 
   0  -6  10      550.83      532.30     21.81 o 
   1  -6  10       17.80       11.93     11.00 o 
   2  -6  10      122.20      145.04     15.74 o 
   3  -6  10       37.65       37.16     11.00 o 
   4  -6  10        3.90      -15.03     10.02 o 
  -8  -5  10       22.68       22.06     15.41 o 
  -7  -5  10        4.23       17.24     12.80 o 
  -6  -5  10        3.27       21.84     10.98 o 
  -5  -5  10       34.84       40.86     11.63 o 
  -4  -5  10      196.42      187.53     15.69 o 
  -3  -5  10      248.33      216.68     10.07 o 
  -2  -5  10      647.77      606.08     23.01 o 
  -1  -5  10      109.89      127.75      9.14 o 
   0  -5  10        4.01        6.56      5.63 o 
   1  -5  10      285.49      278.30     11.59 o 
   2  -5  10        5.88        6.91      9.71 o 
   3  -5  10       68.15       55.61     11.91 o 
   4  -5  10       29.15       19.73     12.10 o 
  -8  -4  10        0.50       15.10     14.02 o 
  -7  -4  10        2.98       -8.82     10.60 o 
  -6  -4  10        9.72        9.41     10.47 o 
  -5  -4  10      250.18      239.98     16.93 o 
  -4  -4  10       49.91       49.92     11.69 o 
  -3  -4  10        1.79        1.46      4.81 o 
  -2  -4  10        4.80        1.43      6.03 o 
  -1  -4  10      162.89      179.44     10.80 o 
   0  -4  10       66.60       64.94      7.49 o 
   1  -4  10        0.43        1.11      8.08 o 
   2  -4  10        1.29       -1.67      7.76 o 
   3  -4  10       16.03        8.69     10.43 o 
   4  -4  10       80.40       82.24     15.67 o 
  -8  -3  10        4.48       10.47     13.00 o 
  -7  -3  10       26.91       21.41     12.78 o 
  -6  -3  10       96.13      113.27     15.78 o 
  -5  -3  10       50.04       86.37     14.58 o 
  -4  -3  10        3.36       -0.20      7.34 o 
  -3  -3  10        1.68        0.08      4.49 o 
  -2  -3  10        3.43       -2.53      4.48 o 
  -1  -3  10       49.15       58.76      7.82 o 
   0  -3  10      116.47      109.77      7.97 o 
   1  -3  10      208.42      209.61     14.71 o 
   2  -3  10       50.86       32.36      9.59 o 
   3  -3  10       13.28       29.99     10.67 o 
   4  -3  10       26.81       46.51     13.80 o 
  -8  -2  10       33.72       25.49     13.45 o 
  -7  -2  10       47.58       51.18     13.21 o 
  -6  -2  10       17.84       10.93      9.80 o 
  -5  -2  10      285.05      253.73     17.41 o 
  -4  -2  10        8.50       -1.76      8.61 o 
  -3  -2  10      168.74      179.54      8.63 o 
  -2  -2  10       12.48       21.51      5.46 o 
  -1  -2  10      127.16      131.55      8.01 o 
   0  -2  10      161.85      166.97      8.43 o 
   1  -2  10      290.31      304.98     17.17 o 
   2  -2  10        4.02        8.61      8.34 o 
   3  -2  10      171.46      181.95     17.78 o 
   4  -2  10        1.33       14.34     10.87 o 
  -8  -1  10       18.88       17.65      8.70 o 
  -7  -1  10       54.32       55.95      8.47 o 
  -6  -1  10       10.63       -8.32      9.43 o 
  -5  -1  10        2.44        0.44      9.13 o 
  -4  -1  10        1.96       -5.87      7.82 o 
  -3  -1  10       38.33       40.91      6.34 o 
  -2  -1  10      178.37      160.39     10.11 o 
  -1  -1  10        0.47       -2.20      4.79 o 
   0  -1  10      184.25      169.71     12.82 o 
   1  -1  10      139.50      147.18     14.60 o 
   2  -1  10        0.78       -1.37      8.72 o 
   3  -1  10      197.52      205.92     16.45 o 
   4  -1  10        9.54       18.95     11.89 o 
  -8   0  10        0.00       -8.40     10.53 o 
  -7   0  10       29.36       43.07     12.84 o 
  -6   0  10        1.83       -1.52     10.80 o 
  -5   0  10       29.06       24.58      9.71 o 
  -4   0  10        9.06        7.96      7.76 o 
  -3   0  10       12.18        5.63      4.90 o 
  -2   0  10      113.64      134.28      7.01 o 
  -1   0  10       92.90      106.81      6.50 o 
   0   0  10        9.06        2.24      7.55 o 
   1   0  10        2.69        7.50     15.96 o 
   2   0  10       12.38       10.27      7.57 o 
   3   0  10       32.04       38.25     12.50 o 
   4   0  10        3.82      -12.24     10.10 o 
  -8   1  10        0.66      -11.43     14.21 o 
  -7   1  10        0.04        8.21     10.80 o 
  -6   1  10       14.84       15.19     10.71 o 
  -5   1  10       34.97       32.49     10.34 o 
  -4   1  10       11.95       15.45      9.72 o 
  -3   1  10        8.20        1.41      5.05 o 
  -2   1  10       26.29       24.64      4.68 o 
  -1   1  10      152.46      156.40      8.89 o 
   0   1  10        6.78       16.59      6.01 o 
   1   1  10       16.45        0.40      6.01 o 
   2   1  10       12.60        9.02     11.48 o 
   3   1  10       20.09       16.56      7.96 o 
   4   1  10       12.44       17.79     11.49 o 
  -8   2  10        6.85        8.34     15.34 o 
  -7   2  10        4.93       10.24     11.89 o 
  -6   2  10       11.54        2.37     10.39 o 
  -5   2  10        0.02        2.24     10.08 o 
  -4   2  10       30.20       52.36     12.04 o 
  -3   2  10       26.47       32.25     10.34 o 
  -2   2  10      174.96      159.70      9.45 o 
  -1   2  10        0.06        1.20      8.37 o 
   0   2  10        7.94       10.97      9.48 o 
   1   2  10       81.59       95.39     14.10 o 
   2   2  10        0.00        3.43      7.40 o 
   3   2  10        0.15       -5.78      9.67 o 
  -8   3  10       13.70       -0.74     13.80 o 
  -7   3  10        0.14       23.88     12.98 o 
  -6   3  10       12.37       10.02     11.54 o 
  -5   3  10        6.98       -6.52     10.08 o 
  -4   3  10       74.38       81.35     12.41 o 
  -3   3  10        0.99        5.17      8.28 o 
  -2   3  10       28.16       19.69      6.23 o 
  -1   3  10       75.87       88.71     14.04 o 
   0   3  10       26.54       27.41      9.67 o 
   1   3  10        5.75       10.89     10.48 o 
   2   3  10       26.10       25.97     12.89 o 
   3   3  10        0.02       -3.76     12.69 o 
  -7   4  10        5.50       -4.22     11.74 o 
  -6   4  10       31.87       16.52     13.50 o 
  -5   4  10       42.28       57.09     13.04 o 
  -4   4  10       68.64       68.65     12.95 o 
  -3   4  10       14.78       18.45      9.08 o 
  -2   4  10       30.67       32.09      6.79 o 
  -1   4  10        0.19       -4.98     10.04 o 
   0   4  10        0.42       -5.46      9.89 o 
   1   4  10       22.97       25.21     11.67 o 
   2   4  10        0.00      -10.26     12.19 o 
  -7   5  10        3.44       -4.24     13.02 o 
  -6   5  10        0.15        1.28      9.91 o 
  -5   5  10       90.97      102.40     15.21 o 
  -4   5  10        5.90        0.48      9.56 o 
  -3   5  10       36.49       45.17      9.93 o 
  -2   5  10        7.14       13.23     10.50 o 
  -1   5  10        0.42        8.48     10.06 o 
   0   5  10        2.60      -14.42      9.61 o 
   1   5  10       22.87       33.51     13.67 o 
   2   5  10       21.06       30.32     14.45 o 
  -6   6  10        6.02       -3.56     11.52 o 
  -5   6  10       24.95       28.53     11.89 o 
  -4   6  10       11.04        8.89     11.02 o 
  -3   6  10        0.08       -0.20      7.64 o 
  -2   6  10       11.42       14.60     11.41 o 
  -1   6  10        1.01       -6.19     12.48 o 
   0   6  10       21.54        4.72     12.89 o 
   1   6  10        9.93        0.80     13.47 o 
  -5   7  10        2.78       12.39     14.23 o 
  -4   7  10        2.71       -4.76     12.32 o 
  -3   7  10       45.50       49.98     13.54 o 
  -2   7  10        0.01      -12.65     11.61 o 
  -1   7  10        0.15       -0.19     13.48 o 
  -2 -11  11        6.06       16.62     15.02 o 
  -1 -11  11       40.12       49.70     16.86 o 
  -4 -10  11        1.58        8.48     14.06 o 
  -3 -10  11       64.97       51.90     14.99 o 
  -2 -10  11        0.06       19.78     13.91 o 
  -1 -10  11        2.74        7.78     12.11 o 
   0 -10  11        0.54        7.90      8.18 o 
   1 -10  11       33.05       44.87     21.09 o 
  -5  -9  11       10.67       25.91     14.47 o 
  -4  -9  11        1.52       -1.98     11.47 o 
  -3  -9  11        2.62        5.95     11.65 o 
  -2  -9  11        2.75      -17.14     11.43 o 
  -1  -9  11       86.91      105.36     11.11 o 
   0  -9  11       53.57       47.43      9.22 o 
   1  -9  11        6.72        5.40      7.67 o 
   2  -9  11        0.48      -15.06     10.04 o 
  -6  -8  11       37.33       53.09     15.34 o 
  -5  -8  11        0.11        5.52     11.84 o 
  -4  -8  11        6.17       -0.65     10.24 o 
  -3  -8  11       39.60       33.73     12.58 o 
  -2  -8  11        9.49       11.46      7.67 o 
  -1  -8  11       44.46       52.36      8.09 o 
   0  -8  11        1.56       12.91      7.05 o 
   1  -8  11       17.78       20.33      8.34 o 
   2  -8  11       15.49       -5.89     10.71 o 
   3  -8  11        3.34       20.99     11.69 o 
  -6  -7  11       21.47       18.80     12.76 o 
  -5  -7  11       72.42       95.12     17.21 o 
  -4  -7  11       35.83       26.91     12.43 o 
  -3  -7  11       27.11       41.77     10.25 o 
  -2  -7  11        0.51        4.64      6.68 o 
  -1  -7  11       57.98       44.46      7.95 o 
   0  -7  11       93.48      123.64     11.02 o 
   1  -7  11        2.58        8.74      7.59 o 
   2  -7  11       67.89       71.65     14.08 o 
   3  -7  11       25.54       18.36     11.11 o 
  -7  -6  11       31.50       24.12     13.76 o 
  -6  -6  11        3.04       10.34     11.67 o 
  -5  -6  11       43.17       39.03     12.47 o 
  -4  -6  11       39.47       46.60     11.91 o 
  -3  -6  11        2.58        6.48      9.65 o 
  -2  -6  11       16.88        5.76      6.35 o 
  -1  -6  11       41.40       45.32      8.01 o 
   0  -6  11       12.16       28.72      7.39 o 
   1  -6  11       13.89        5.87      9.85 o 
   2  -6  11        4.72        7.00      9.85 o 
   3  -6  11       44.43       44.71     12.73 o 
  -7  -5  11       25.20       54.25     15.69 o 
  -6  -5  11       43.48       43.33     12.95 o 
  -5  -5  11       67.08       48.20     12.80 o 
  -4  -5  11      102.93       97.28     15.43 o 
  -3  -5  11      309.87      285.82     11.52 o 
  -2  -5  11        5.12        5.28      6.22 o 
  -1  -5  11      366.13      344.49     13.71 o 
   0  -5  11        7.97       12.03      6.91 o 
   1  -5  11       48.62       46.07     11.52 o 
   2  -5  11       19.64        0.93      9.50 o 
   3  -5  11        6.24        1.50     11.67 o 
  -8  -4  11        0.22        3.28     15.74 o 
  -7  -4  11       15.11        9.26     12.19 o 
  -6  -4  11        2.56      -11.00     10.72 o 
  -5  -4  11       60.40       72.15     14.54 o 
  -4  -4  11        0.37       -0.65      9.09 o 
  -3  -4  11        3.21       -0.03      5.20 o 
  -2  -4  11      259.97      222.21     10.29 o 
  -1  -4  11      599.86      607.49     16.98 o 
   0  -4  11       36.48       23.41      6.96 o 
   1  -4  11       61.11       69.33     12.56 o 
   2  -4  11       13.77        2.15     10.24 o 
   3  -4  11        3.60       -5.26     11.22 o 
  -8  -3  11        0.03       -1.46     12.85 o 
  -7  -3  11       36.05       52.62     16.06 o 
  -6  -3  11        2.71        2.82     10.61 o 
  -5  -3  11       52.23       71.57     13.13 o 
  -4  -3  11       58.16       52.66     12.26 o 
  -3  -3  11       94.29       97.27     16.81 o 
  -2  -3  11       60.93       75.47     14.78 o 
  -1  -3  11      259.44      267.29     11.18 o 
   0  -3  11       22.57       11.06      9.02 o 
   1  -3  11      348.30      334.97     18.84 o 
   2  -3  11       20.29       38.71     11.76 o 
   3  -3  11        0.10       10.24     10.47 o 
  -8  -2  11        0.02      -14.52     13.73 o 
  -7  -2  11       23.46       25.47     13.06 o 
  -6  -2  11        9.25       28.56     13.52 o 
  -5  -2  11       36.22       21.73     10.47 o 
  -4  -2  11       37.69       33.92     11.17 o 
  -3  -2  11       96.90       98.52      8.68 o 
  -2  -2  11        3.57        3.71      5.39 o 
  -1  -2  11      233.50      230.71     10.39 o 
   0  -2  11       47.97       52.51     10.22 o 
   1  -2  11      341.57      326.91     18.58 o 
   2  -2  11       35.76       54.83     12.78 o 
   3  -2  11       19.79       10.21     11.48 o 
  -8  -1  11        3.54       -1.41     12.93 o 
  -7  -1  11       27.06       31.92     13.98 o 
  -6  -1  11        5.18       -3.28      9.72 o 
  -5  -1  11       28.02       18.86     10.15 o 
  -4  -1  11        7.93        1.89      8.87 o 
  -3  -1  11      440.16      382.03     12.58 o 
  -2  -1  11        1.69       -1.88      5.10 o 
  -1  -1  11       82.52      105.49     12.48 o 
   0  -1  11        4.63       15.11      8.82 o 
   1  -1  11        5.85       17.52      9.54 o 
   2  -1  11       81.56      100.36     13.82 o 
   3  -1  11       12.63        4.50     10.32 o 
  -8   0  11        0.39      -19.81     13.21 o 
  -7   0  11        6.66       16.24     13.06 o 
  -6   0  11        3.78       -6.58     11.10 o 
  -5   0  11       23.47        9.24      8.80 o 
  -4   0  11       15.71       25.08      9.65 o 
  -3   0  11       26.44       37.22      6.63 o 
  -2   0  11      139.24      134.82      8.84 o 
  -1   0  11        0.15       -0.31      7.52 o 
   0   0  11      108.63       99.60     12.24 o 
   1   0  11        7.16       -1.07      7.19 o 
   2   0  11        0.26        4.00      9.98 o 
   3   0  11       25.07       40.32     14.10 o 
  -8   1  11        4.81       -0.83     16.45 o 
  -7   1  11       10.94       10.72     13.02 o 
  -6   1  11        3.41       -5.50     10.78 o 
  -5   1  11        0.11        2.50      9.63 o 
  -4   1  11        7.30       -6.56      9.32 o 
  -3   1  11       32.88       28.51      6.71 o 
  -2   1  11        0.40       -1.65      4.66 o 
  -1   1  11      260.82      235.54     22.18 o 
   0   1  11        4.61       -6.46      6.31 o 
   1   1  11        0.61       -5.27      6.54 o 
   2   1  11        0.63        3.95      9.34 o 
   3   1  11        0.11        7.59     10.61 o 
  -8   2  11        3.84       19.97     19.02 o 
  -7   2  11        0.07       -6.78     11.85 o 
  -6   2  11       14.58        4.72     12.80 o 
  -5   2  11        7.93        0.96     11.89 o 
  -4   2  11       42.44       50.23     12.15 o 
  -3   2  11        4.82        3.75      5.73 o 
  -2   2  11       15.24      -11.73      8.80 o 
  -1   2  11       24.19       22.76     11.76 o 
   0   2  11       47.69       47.30      7.95 o 
   1   2  11        0.38       -4.43      6.93 o 
   2   2  11        0.02       -8.05      7.64 o 
  -7   3  11       14.35       14.23     15.32 o 
  -6   3  11       71.65       84.17     16.34 o 
  -5   3  11      116.53      147.02     17.45 o 
  -4   3  11        2.44       -0.63      8.84 o 
  -3   3  11        7.86        6.69      6.73 o 
  -2   3  11        4.53        4.48     10.24 o 
  -1   3  11       10.64       12.26     11.48 o 
   0   3  11        6.06       -2.69     11.28 o 
   1   3  11        2.89       -5.08     11.56 o 
   2   3  11        4.29        8.35     12.98 o 
  -7   4  11        0.60       15.37     15.21 o 
  -6   4  11       19.85       19.56     13.54 o 
  -5   4  11       23.78       16.04     11.61 o 
  -4   4  11       11.53      -13.73      9.45 o 
  -3   4  11        2.38       -7.65      6.48 o 
  -2   4  11       24.22       22.54     10.97 o 
  -1   4  11        0.15      -10.11     11.00 o 
   0   4  11       61.55       79.74     15.52 o 
   1   4  11       36.82       64.46     14.10 o 
  -6   5  11       11.92       -1.54     11.39 o 
  -5   5  11        1.26       -0.17     11.39 o 
  -4   5  11        4.37        6.96     10.93 o 
  -3   5  11        9.30        2.55     11.47 o 
  -2   5  11        1.65       10.56     12.00 o 
  -1   5  11        2.52       -4.32     12.04 o 
   0   5  11        5.10       12.97     13.15 o 
  -5   6  11        0.10       20.89     14.61 o 
  -4   6  11        1.61        1.59     11.47 o 
  -3   6  11        0.03       -8.97      9.43 o 
  -2   6  11        0.76       -6.61     10.80 o 
  -1   6  11        0.00       -2.45     11.67 o 
  -3 -10  12       58.36      104.47     19.39 o 
  -2 -10  12       74.61       71.94     18.49 o 
  -1 -10  12        1.24        1.45     12.02 o 
  -4  -9  12        2.15       14.73     13.10 o 
  -3  -9  12        1.10        7.65     13.61 o 
  -2  -9  12       45.34       69.53     10.57 o 
  -1  -9  12       16.20       20.68     11.55 o 
   0  -9  12       36.78       25.78      9.22 o 
   1  -9  12        9.25        7.89     12.04 o 
  -5  -8  12        0.36       -6.06     12.89 o 
  -4  -8  12        3.68        5.06     11.32 o 
  -3  -8  12        2.47        2.84      7.78 o 
  -2  -8  12        2.75       -2.55     16.12 o 
  -1  -8  12       92.51       94.33     12.14 o 
   0  -8  12       15.66       31.36     11.44 o 
   1  -8  12        2.84       -6.56     10.91 o 
  -6  -7  12        6.10       11.80     14.24 o 
  -5  -7  12        7.39       15.69     12.32 o 
  -4  -7  12        2.18       -2.52     11.35 o 
  -3  -7  12       38.97       46.46      9.22 o 
  -2  -7  12        9.71        6.50      8.51 o 
  -1  -7  12      112.57      130.14     11.56 o 
   0  -7  12        6.71       17.29     16.15 o 
   1  -7  12       36.71       17.43     11.34 o 
   2  -7  12       40.08       40.32     12.97 o 
  -6  -6  12        0.67       -5.58     11.41 o 
  -5  -6  12      193.18      207.05     21.65 o 
  -4  -6  12       41.43       45.05     12.78 o 
  -3  -6  12       29.57       30.93      7.85 o 
  -2  -6  12       34.48       48.84      8.69 o 
  -1  -6  12       41.43       34.17     11.92 o 
   0  -6  12        1.92        9.63      9.35 o 
   1  -6  12       52.72       54.55     13.63 o 
   2  -6  12       49.68       41.94     12.78 o 
  -7  -5  12        4.53        7.72     14.82 o 
  -6  -5  12       26.88       20.39     14.99 o 
  -5  -5  12       52.97       73.26     14.71 o 
  -4  -5  12       21.73       27.95     13.02 o 
  -3  -5  12      107.22      138.78     14.25 o 
  -2  -5  12      207.82      201.18     18.18 o 
  -1  -5  12       88.09       76.53     11.85 o 
   0  -5  12       22.97       13.69      9.67 o 
   1  -5  12      130.15      170.21     17.60 o 
   2  -5  12       39.31       35.55     12.48 o 
  -7  -4  12       20.73       20.60     13.97 o 
  -6  -4  12       43.18       44.75     15.13 o 
  -5  -4  12        5.19       11.52     11.06 o 
  -4  -4  12        1.09        1.41     10.98 o 
  -3  -4  12       74.41       65.78      9.33 o 
  -2  -4  12      153.41      169.70     11.18 o 
  -1  -4  12        1.98        4.32      6.35 o 
   0  -4  12       45.10       39.23     11.98 o 
   1  -4  12        1.98       -4.26     10.52 o 
   2  -4  12       10.96       14.76     10.78 o 
   3  -4  12       12.59       -7.34     11.84 o 
  -7  -3  12        5.24       10.54     13.56 o 
  -6  -3  12       68.08       65.03     15.32 o 
  -5  -3  12        9.33       -1.93     10.52 o 
  -4  -3  12        0.05       10.04     11.04 o 
  -3  -3  12       42.65       46.12      7.39 o 
  -2  -3  12        7.80       14.58      6.55 o 
  -1  -3  12       16.37       19.58      9.50 o 
   0  -3  12       39.81       40.27     11.13 o 
   1  -3  12        4.18      -10.32      8.76 o 
   2  -3  12        4.90        9.15     10.35 o 
   3  -3  12        0.26        5.56     10.76 o 
  -7  -2  12        0.00       -6.06     13.56 o 
  -6  -2  12        3.06       -7.13     12.06 o 
  -5  -2  12        3.11       11.19     11.10 o 
  -4  -2  12       15.51       11.06     10.48 o 
  -3  -2  12       14.40       13.95      6.24 o 
  -2  -2  12       15.01        8.45     10.16 o 
  -1  -2  12       25.23       22.65      9.47 o 
   0  -2  12      175.71      174.62     14.89 o 
   1  -2  12       14.00        7.91      9.50 o 
   2  -2  12       26.07       33.99     13.04 o 
  -7  -1  12        2.97        0.89     14.78 o 
  -6  -1  12       30.32       30.01     12.48 o 
  -5  -1  12        0.10       -3.26      9.72 o 
  -4  -1  12       95.39       96.19     13.39 o 
  -3  -1  12       80.84       73.01      8.11 o 
  -2  -1  12        0.00       -3.89      5.82 o 
  -1  -1  12       23.87       24.77      9.76 o 
   0  -1  12       31.68       54.42     11.39 o 
   1  -1  12        6.11        4.69     10.22 o 
   2  -1  12        2.60       14.65     12.39 o 
  -7   0  12       11.07       -8.17     13.56 o 
  -6   0  12        0.00      -15.82     11.22 o 
  -5   0  12       13.67        6.11     10.21 o 
  -4   0  12       11.47        4.72     10.11 o 
  -3   0  12       37.91       21.18      6.62 o 
  -2   0  12        9.66       19.17      9.17 o 
  -1   0  12        1.95       -2.72      7.89 o 
   0   0  12       23.09       16.19     10.21 o 
   1   0  12       13.63       20.93     10.97 o 
   2   0  12       18.17       20.04     12.19 o 
  -7   1  12        0.07       -6.91     13.34 o 
  -6   1  12        6.99       -5.26     12.13 o 
  -5   1  12        1.75        3.32     11.74 o 
  -4   1  12       45.49       35.10     12.78 o 
  -3   1  12        1.31        2.51      9.69 o 
  -2   1  12      164.20      165.48     13.28 o 
  -1   1  12        5.22        0.82      8.37 o 
   0   1  12        2.66       12.82     10.21 o 
   1   1  12        0.01       22.65     10.82 o 
   2   1  12        1.10       12.06     11.80 o 
  -7   2  12       13.13        4.06     14.76 o 
  -6   2  12        0.15       11.30     14.63 o 
  -5   2  12        0.27        5.59     12.35 o 
  -4   2  12        0.22       13.71     12.35 o 
  -3   2  12        4.58        2.67      5.49 o 
  -2   2  12       10.94        8.44      8.93 o 
  -1   2  12       23.32       28.18      7.98 o 
   0   2  12        3.62      -13.61     10.24 o 
   1   2  12        1.54       12.13     11.76 o 
  -6   3  12        1.20        0.85     16.00 o 
  -5   3  12        1.02       -3.87     11.15 o 
  -4   3  12        0.60       -2.46     11.85 o 
  -3   3  12        0.34       -3.54      7.45 o 
  -2   3  12       14.84       24.28     12.35 o 
  -1   3  12        0.70       -4.37     11.82 o 
   0   3  12       10.45        0.02     12.15 o 
  -6   4  12        0.44        5.35     13.98 o 
  -5   4  12        0.09       10.69     12.32 o 
  -4   4  12       16.08       31.69     13.02 o 
  -3   4  12        0.00        0.39     10.87 o 
  -2   4  12        3.60      -15.73     12.21 o 
  -1   4  12        8.34       -7.74     12.37 o 
   0   4  12        0.01        1.87     12.76 o 
  -4   5  12        1.54        0.64      8.82 o 
  -3   5  12        0.45        0.17     11.28 o 
  -2   5  12        3.00       12.48     13.47 o 
  -2  -9  13        0.00        3.53      9.55 o 
  -4  -8  13        0.46        4.22     11.95 o 
  -3  -8  13        3.25       -1.85      9.20 o 
  -2  -8  13       22.04        8.02      8.38 o 
  -1  -8  13        0.22       -4.26      8.59 o 
   0  -8  13        5.64      -16.54     11.50 o 
  -5  -7  13        0.03        9.30     14.00 o 
  -4  -7  13        0.78        7.39     13.11 o 
  -3  -7  13       14.51       15.71      8.40 o 
  -2  -7  13       17.51       -0.75     10.46 o 
  -1  -7  13        1.50       -2.40      7.80 o 
   0  -7  13        2.93        1.70     10.98 o 
   1  -7  13       17.56       10.63     13.50 o 
  -6  -6  13        0.65       -6.98     13.47 o 
  -5  -6  13        5.85       10.45     12.47 o 
  -4  -6  13       19.71       41.10     15.17 o 
  -3  -6  13       20.09       21.52      8.26 o 
  -2  -6  13       11.66        8.53      7.91 o 
  -1  -6  13        0.03        0.39      7.23 o 
   0  -6  13       33.49       27.21     10.72 o 
   1  -6  13        0.66       -0.78     11.89 o 
  -6  -5  13        2.89        1.11     13.58 o 
  -5  -5  13        0.07       -1.57     13.78 o 
  -4  -5  13        0.67       14.04     12.11 o 
  -3  -5  13        8.98       17.19      7.81 o 
  -2  -5  13        0.35       -5.06      7.14 o 
  -1  -5  13       13.55       16.04      8.91 o 
   0  -5  13        1.05      -13.95      9.30 o 
   1  -5  13       18.04       56.92     14.45 o 
  -6  -4  13        0.74        6.08     14.11 o 
  -5  -4  13        1.92      -13.61     12.21 o 
  -4  -4  13        0.07       -0.33     13.00 o 
  -3  -4  13        8.53       26.48      7.75 o 
  -2  -4  13       74.39       78.34      9.60 o 
  -1  -4  13        0.84       -7.17      8.08 o 
   0  -4  13        2.19       -6.19      9.87 o 
   1  -4  13       10.88       36.43     14.08 o 
  -6  -3  13        2.23      -10.08     13.50 o 
  -5  -3  13        0.00        5.15     11.87 o 
  -4  -3  13       21.03       13.78     12.21 o 
  -3  -3  13        0.19       -8.11      6.63 o 
  -2  -3  13       48.73       47.27      8.57 o 
  -1  -3  13       26.53       31.80     11.02 o 
   0  -3  13        0.01        1.91     10.08 o 
   1  -3  13        0.30       28.23     12.58 o 
  -7  -2  13        1.48       -7.21     12.98 o 
  -6  -2  13       51.99       55.59     16.49 o 
  -5  -2  13        0.29      -18.62     12.82 o 
  -4  -2  13        6.93        8.65     12.15 o 
  -3  -2  13        3.49       12.94      6.86 o 
  -2  -2  13        0.14       10.43      8.93 o 
  -1  -2  13       10.73        1.09      9.26 o 
   0  -2  13        4.92        3.56     10.48 o 
   1  -2  13       10.32        4.96     10.13 o 
  -7  -1  13        4.49       -6.63     14.08 o 
  -6  -1  13        5.43       22.45     14.19 o 
  -5  -1  13        2.20       14.52     13.60 o 
  -4  -1  13       14.67       15.89     12.17 o 
  -3  -1  13        6.52       -2.13      6.58 o 
  -2  -1  13        1.68        0.65      8.56 o 
  -1  -1  13       22.40       34.06     11.10 o 
   0  -1  13       19.49       16.37     10.50 o 
   1  -1  13        5.89        5.32     10.32 o 
  -6   0  13        1.04      -19.17     12.78 o 
  -5   0  13        4.17        4.28     12.54 o 
  -4   0  13       72.25       62.37     14.80 o 
  -3   0  13        0.27        0.08      8.71 o 
  -2   0  13       25.77       40.31     10.06 o 
  -1   0  13        0.00       -5.30      9.43 o 
   0   0  13       24.62       17.15     11.11 o 
   1   0  13        2.84        4.95     12.24 o 
  -6   1  13        6.38       -2.70     13.98 o 
  -5   1  13       25.85       20.89     13.65 o 
  -4   1  13        0.22       17.62     13.02 o 
  -3   1  13        6.14       10.08      9.19 o 
  -2   1  13       14.10       16.86      9.78 o 
  -1   1  13        0.02        6.22      9.08 o 
   0   1  13       14.48        8.56     10.72 o 
  -6   2  13        2.83       -4.78     13.32 o 
  -5   2  13       10.58        6.93     14.80 o 
  -4   2  13        3.39        8.21     12.85 o 
  -2   2  13        8.48       10.89     10.76 o 
  -1   2  13       11.11       16.71     10.85 o 
   0   2  13        4.14       -8.04     11.02 o 
  -5   3  13        0.32        7.43     16.58 o 
  -4   3  13        1.30        4.36      9.40 o 
  -3   3  13       16.79       24.71     13.89 o 
  -2   3  13        3.88      -15.92     10.61 o 
  -1   3  13        0.69        2.17     11.80 o 
  -3  -7  14       13.50        1.98     14.99 o 
  -2  -7  14        0.70        8.75      8.70 o 
  -4  -6  14        3.36       -5.46     13.23 o 
  -3  -6  14        5.53        0.93     13.61 o 
  -2  -6  14        0.22       -2.00      8.69 o 
  -1  -6  14        0.88       -0.43     11.21 o 
  -5  -5  14        1.30        1.20     15.43 o 
  -4  -5  14        5.73       -0.24     12.28 o 
  -3  -5  14       11.94        8.76     13.32 o 
  -2  -5  14        0.02       -1.81      8.19 o 
  -1  -5  14       16.30        8.43     10.97 o 
   0  -5  14        0.00        7.63     12.23 o 
  -5  -4  14        3.09        3.80     14.84 o 
  -4  -4  14       24.79        7.71     14.73 o 
  -3  -4  14      132.75      176.30     20.43 o 
  -2  -4  14        3.95        3.11      9.97 o 
  -1  -4  14        0.04       16.84     11.76 o 
   0  -4  14       30.05       53.94     14.39 o 
  -5  -3  14       14.69        5.35     14.58 o 
  -4  -3  14       18.13        3.00     14.06 o 
  -3  -3  14        0.17       17.76     13.89 o 
  -2  -3  14       11.79       15.76     11.08 o 
  -1  -3  14        2.77        0.61     10.45 o 
   0  -3  14       17.75        2.93     11.93 o 
  -5  -2  14        2.08       -3.54     12.28 o 
  -4  -2  14        0.02       -5.74     13.19 o 
  -3  -2  14       27.68       37.64     14.37 o 
  -2  -2  14        4.23       -6.61      9.39 o 
  -1  -2  14       34.96       23.84     12.00 o 
   0  -2  14        7.14       -7.54     11.02 o 
  -5  -1  14       16.64        5.71     15.36 o 
  -4  -1  14        0.55       -7.87     12.95 o 
  -2  -1  14        8.88       -9.52      9.82 o 
  -1  -1  14       15.13       15.32     11.10 o 
  -5   0  14        4.42      -11.45     12.95 o 
  -4   0  14        2.50        8.80     14.56 o 
  -2   0  14        0.36      -14.14      9.43 o 
  -1   0  14        0.69       -1.00     10.17 o 
  -4   1  14        3.92       -1.93     16.10 o 
  -2   1  14        0.69        6.89     10.78 o 
                                                 
